# Supplementary material for: The interplay between dietary fatty acids and gut microbiota influences host metabolism and hepatic steatosis
Source: Nat Commun. 2023 Sep 1;14:5329. doi: 10.1038/s41467-023-41074-3 (PMC10474162; doi:10.1038/s41467-023-41074-3)
Supplement: Supplementary file 4 — Supplementary Dataset 1 and 2 [file 41467_2023_41074_MOESM4_ESM.xlsx]

## Sheet: Supplemtary Data 1
	Supplementary Data 1. Correlation coefficients between cecal fatty acids and bacterial OTUs derived from rCCA analysis. Significant correlations are highlighted in grey (R>0.265, p<0.05 for n=56). Related to Figure 5a,b and Extended Data Figure 6a.
	C10:0	C12:0	C14:0	C16:0	C18:0	C20:0	C22:0	C24:0	SFA	C14:1	C16:1	C18	C18:1	C20:1	C22:1	C24:1	MUFA	C18:2	C20:2	C20:4	C22:4	Total n-6	C18:3	C20:3	C20:5	C22:5n3	C22:6	Total n-3	Total FA
Akkermansiaceae_Akkermansia_OTU382	-0.246938	0.163124	-0.0669656	0.142834	0.452651	0.523591	0.433108	0.417796	0.341831	-0.141227	-0.207159	-0.170551	0.0547155	-0.131791	-0.122811	-0.167516	-0.167692	-0.214316	-0.192012	-0.181993	-0.182578	-0.215039	-0.217526	-0.168573	-0.189244	-0.241177	-0.18791	-0.23934	0.0865477
Anaerovoracaceae_NA_OTU410	-0.24187	0.117023	-0.0979485	0.078012	0.349787	0.430339	0.352663	0.341365	0.247635	-0.156622	-0.219493	-0.190069	0.0463047	-0.152888	-0.140966	-0.179219	-0.187861	-0.219703	-0.196546	-0.193906	-0.186594	-0.220868	-0.21441	-0.183447	-0.15814	-0.217445	-0.180775	-0.229014	0.0236139
Atopobiaceae_Coriobacteriaceae_UCG-002_OTU368	-0.38157	0.0471747	-0.258539	-0.075887	0.251005	0.413664	0.326322	0.320394	0.110405	-0.305891	-0.399586	-0.373844	0.0496214	-0.317705	-0.288852	-0.331406	-0.372266	-0.378054	-0.337307	-0.356205	-0.319323	-0.381359	-0.342584	-0.348339	-0.161972	-0.282661	-0.274649	-0.343884	-0.159349
Bacteroidaceae_Bacteroides_OTU253	0.312917	0.0456291	0.275835	0.18429	-0.0213007	-0.176521	-0.126489	-0.128924	0.0813934	0.286932	0.360402	0.351976	-0.0263207	0.307482	0.277657	0.301639	0.35185	0.329331	0.29333	0.322976	0.27718	0.332941	0.283604	0.321821	0.079146	0.194764	0.218768	0.271335	0.25129
Bacteroidaceae_Bacteroides_OTU254	-0.230143	0.19123	-0.0327431	0.189866	0.507663	0.56363	0.469261	0.451598	0.398518	-0.114849	-0.177862	-0.137846	0.0576764	-0.101005	-0.0955007	-0.14224	-0.134638	-0.190768	-0.171184	-0.155267	-0.163042	-0.191024	-0.201495	-0.140299	-0.201332	-0.241994	-0.178136	-0.228026	0.136736
Bacteroidaceae_Bacteroides_OTU255	0.20261	0.0173179	0.169347	0.101627	-0.0405519	-0.13789	-0.102363	-0.102882	0.0277696	0.180553	0.228612	0.221317	-0.0191264	0.192284	0.173867	0.190978	0.221067	0.210439	0.187504	0.204648	0.17725	0.212647	0.183245	0.203132	0.0590305	0.131478	0.142587	0.177234	0.145218
Bacteroidaceae_Bacteroides_OTU256	0.131743	0.0529111	0.141636	0.126374	0.064793	-0.00928168	0.00315169	-0.000790419	0.102989	0.135222	0.164808	0.166331	-0.00533665	0.148216	0.133195	0.138929	0.166745	0.146366	0.130175	0.148312	0.122816	0.148246	0.120464	0.149943	0.0118645	0.0671935	0.0895201	0.109968	0.154005
Bacteroidaceae_Bacteroides_OTU257	0.031566	0.0948792	0.0961492	0.149276	0.19544	0.15641	0.138337	0.130278	0.192299	0.0675719	0.0713779	0.0841097	0.0127336	0.0812749	0.0716673	0.0623995	0.0853484	0.0538832	0.047483	0.0656222	0.0443532	0.055211	0.031456	0.0711761	-0.0494945	-0.0200115	0.015146	0.0159394	0.154487
Bacteroidaceae_Bacteroides_OTU258	-0.0056782	0.155837	0.113564	0.223447	0.343281	0.30554	0.264508	0.250994	0.31799	0.061827	0.0542371	0.0779597	0.0271833	0.0816368	0.0707261	0.0500093	0.0801336	0.0298799	0.0257286	0.0514796	0.0234175	0.0314865	-0.000205597	0.0613409	-0.101184	-0.0723577	-0.0159831	-0.0247625	0.219546
Bacteroidaceae_Bacteroides_OTU259	-0.157763	0.185511	0.018744	0.208937	0.467119	0.491395	0.412767	0.395949	0.384162	-0.0554424	-0.100811	-0.0651924	0.0488142	-0.0389408	-0.039146	-0.0782311	-0.0622389	-0.118315	-0.106559	-0.0865162	-0.101883	-0.11791	-0.136408	-0.0728368	-0.172664	-0.189795	-0.126285	-0.163203	0.171584
Bacteroidaceae_Bacteroides_OTU261	-0.0897786	0.11864	0.0205587	0.137821	0.294432	0.304863	0.256771	0.246069	0.245269	-0.0259584	-0.0522984	-0.0300625	0.0300069	-0.014884	-0.0159562	-0.0398905	-0.0282006	-0.0643387	-0.0580495	-0.0444504	-0.0556056	-0.0639685	-0.0772141	-0.0358448	-0.10658	-0.113749	-0.0728677	-0.0945296	0.11634
Bacteroidaceae_Bacteroides_OTU262	-0.185193	0.118344	-0.0532427	0.10134	0.330731	0.384966	0.318131	0.306993	0.248218	-0.107623	-0.156909	-0.130055	0.0403537	-0.10106	-0.0940336	-0.127043	-0.127966	-0.161641	-0.144792	-0.137948	-0.13765	-0.162227	-0.163261	-0.128135	-0.139383	-0.179118	-0.140618	-0.178989	0.0591963
Bifidobacteriaceae_Bifidobacterium_OTU367	-0.229975	0.045538	-0.142877	-0.0209755	0.188722	0.282329	0.225306	0.220253	0.101423	-0.177044	-0.234198	-0.216109	0.032823	-0.18196	-0.165821	-0.193683	-0.214921	-0.223941	-0.199907	-0.208427	-0.189352	-0.22575	-0.205938	-0.202611	-0.108513	-0.177876	-0.166844	-0.209428	-0.0715717
Butyricicoccaceae_Butyricicoccus_OTU213	0.419333	-0.19956	0.172329	-0.13044	-0.599156	-0.73967	-0.605853	-0.586554	-0.422551	0.272959	0.381826	0.331313	-0.0797125	0.266912	0.246002	0.31189	0.327531	0.381661	0.341411	0.337392	0.324103	0.383716	0.371829	0.319469	0.272052	0.375527	0.313157	0.396623	-0.0361863
Butyricicoccaceae_UCG-009_OTU205	0.345628	-0.193105	0.120379	-0.148944	-0.556486	-0.664894	-0.547267	-0.528883	-0.406643	0.212736	0.303611	0.25767	-0.0705805	0.204065	0.188922	0.246935	0.254157	0.308027	0.27573	0.267615	0.26194	0.309416	0.305572	0.251045	0.242457	0.322096	0.260309	0.330535	-0.0707667
Butyricicoccaceae_UCG-009_OTU211	-0.0337331	0.0483478	0.0105783	0.0572428	0.118882	0.121825	0.102789	0.0984416	0.0998453	-0.00814018	-0.0181877	-0.00926557	0.0119174	-0.00349337	-0.00417185	-0.013653	-0.00851371	-0.0233115	-0.021064	-0.0153216	-0.0202084	-0.0231321	-0.0288933	-0.0118513	-0.0424468	-0.0443962	-0.0276682	-0.0359958	0.0491071
Christensenellaceae_NA_OTU475	0.0143538	0.042216	0.0430192	0.0665362	0.0868404	0.0693331	0.0613523	0.057768	0.085551	0.0303296	0.0320973	0.0377472	0.00563213	0.0364412	0.0321401	0.028046	0.0382976	0.0242896	0.0214078	0.0295004	0.02	0.0248835	0.0142745	0.0319676	-0.0219156	-0.00869213	0.00695839	0.00736554	0.0689218
Deferribacteraceae_Mucispirillum_OTU385	0.203281	-0.0121581	0.147556	0.0592103	-0.105326	-0.195341	-0.152133	-0.150097	-0.0323617	0.168515	0.217912	0.20615	-0.0242241	0.17648	0.16016	0.181151	0.205489	0.204377	0.182271	0.194516	0.172475	0.206276	0.18292	0.191141	0.0780297	0.144888	0.145324	0.181561	0.103452
Desulfovibrionaceae_Bilophila_OTU373	0.102019	-0.00822163	0.0724479	0.0266464	-0.057499	-0.102125	-0.0798976	-0.0786926	-0.0205641	0.0836637	0.108539	0.102317	-0.0125185	0.087388	0.0793527	0.0901617	0.101956	0.102084	0.0910547	0.0968442	0.0861732	0.103014	0.0917335	0.0950168	0.0405098	0.0736447	0.0730948	0.0913867	0.0488859
Desulfovibrionaceae_NA_OTU375	0.310726	0.0485414	0.27635	0.187678	-0.0140782	-0.169049	-0.120194	-0.122892	0.0874135	0.286305	0.359132	0.351251	-0.0255855	0.307128	0.277276	0.300672	0.351171	0.327765	0.291916	0.321897	0.275826	0.331384	0.28172	0.320953	0.0765341	0.19198	0.216988	0.269026	0.254154
Desulfovibrionaceae_NA_OTU377	0.282274	-0.116473	0.129521	-0.0619502	-0.36423	-0.463441	-0.377936	-0.366491	-0.248019	0.191385	0.263955	0.232639	-0.0506139	0.189615	0.174234	0.216274	0.230341	0.261003	0.233361	0.233653	0.221413	0.262577	0.25086	0.22271	0.17176	0.24494	0.209432	0.264725	0.00119046
Eggerthellaceae_Enterorhabdus_OTU369	0.0442018	-0.098881	-0.0407507	-0.12644	-0.233538	-0.228196	-0.194154	-0.185382	-0.20328	-0.0045357	0.0100488	-0.00698736	-0.0216722	-0.0152017	-0.0117156	0.00530745	-0.00846504	0.0224144	0.020559	0.00707268	0.0200285	0.0218001	0.0367395	0.000293825	0.0782407	0.0737819	0.0389791	0.0516657	-0.11517
Eggerthellaceae_Enterorhabdus_OTU370	0.373374	0.0162703	0.300236	0.164634	-0.108969	-0.284297	-0.21482	-0.214423	0.0192747	0.326034	0.415224	0.399426	-0.0379133	0.345637	0.31284	0.346398	0.398748	0.384223	0.342436	0.371405	0.3238	0.388123	0.337194	0.367629	0.118743	0.249163	0.263962	0.328592	0.245233
Erysipelatoclostridiaceae_Erysipelatoclostridium_OTU403	-0.287398	0.246361	-0.0351692	0.248041	0.650501	0.718435	0.598654	0.575942	0.513073	-0.140188	-0.219179	-0.168071	0.0733134	-0.121926	-0.115605	-0.17495	-0.16396	-0.236498	-0.212273	-0.191129	-0.202231	-0.236737	-0.251385	-0.171962	-0.256231	-0.305518	-0.223032	-0.285711	0.181564
Erysipelotrichaceae_Faecalibaculum_OTU427	-0.28969	-0.0530531	-0.263542	-0.186261	-0.00394252	0.142555	0.0990051	0.102196	-0.097397	-0.270259	-0.337843	-0.331669	0.022524	-0.290676	-0.262275	-0.283077	-0.331703	-0.307359	-0.273699	-0.302959	-0.258568	-0.310817	-0.262894	-0.302569	-0.0663877	-0.175557	-0.2017	-0.249825	-0.248102
Erysipelotrichaceae_Faecalibaculum_OTU431	0.239161	0.145433	0.294494	0.300899	0.225701	0.078445	0.0883694	0.0769394	0.287657	0.266606	0.318343	0.328537	-0.00127052	0.296556	0.265679	0.269696	0.329974	0.27701	0.246103	0.287314	0.231922	0.280949	0.220244	0.293376	-0.00990152	0.100288	0.158725	0.19338	0.350212
Erysipelotrichaceae_Faecalibaculum_OTU432	-0.17519	0.0412556	-0.103872	-0.0064741	0.158134	0.227743	0.182623	0.178205	0.0906503	-0.132059	-0.17586	-0.161092	0.0261231	-0.134958	-0.123144	-0.145218	-0.160096	-0.169091	-0.150984	-0.156372	-0.143052	-0.170399	-0.156672	-0.151529	-0.0868429	-0.138387	-0.127602	-0.160369	-0.0451297
Lachnospiraceae_A2_OTU174	0.00811023	0.0334503	0.0315703	0.0514875	0.0700723	0.0576957	0.0507284	0.0478726	0.0679086	0.0212433	0.0218589	0.026495	0.00481825	0.0259329	0.0228012	0.0192455	0.0269391	0.0159207	0.0139981	0.020181	0.0130431	0.0163587	0.00836811	0.0221779	-0.0184933	-0.00912734	0.00319572	0.00294639	0.052671
Lachnospiraceae_A2_OTU175	-0.00188046	-0.127224	-0.097737	-0.184881	-0.277727	-0.243929	-0.211717	-0.200715	-0.25936	-0.0560432	-0.0514148	-0.0704632	-0.021482	-0.0725212	-0.0630622	-0.0467717	-0.0722222	-0.0310339	-0.0269244	-0.0484051	-0.0247171	-0.0324107	-0.00570786	-0.056372	0.0803525	0.0545988	0.00842004	0.0144453	-0.183108
Lachnospiraceae_A2_OTU177	0.0883518	-0.284993	-0.14756	-0.379175	-0.657978	-0.624689	-0.534273	-0.509181	-0.584437	-0.0464397	-0.0137993	-0.0609927	-0.0582084	-0.0790117	-0.0656587	-0.0203249	-0.0651571	0.0248116	0.0237818	-0.0178321	0.0241733	0.0226515	0.0706814	-0.0368683	0.212003	0.185849	0.0846105	0.114332	-0.355152
Lachnospiraceae_Acetatifactor_OTU22	0.0965795	0.0501198	0.112408	0.109047	0.0722996	0.0150625	0.0212754	0.0174048	0.0986063	0.103979	0.125215	0.128036	-0.00198074	0.114964	0.103124	0.105861	0.128497	0.109893	0.0976766	0.112874	0.0920929	0.111392	0.0886688	0.114781	0.00148339	0.0442814	0.0647577	0.0791821	0.129108
Lachnospiraceae_Acetatifactor_OTU24	0.0980483	-0.092884	0.00531108	-0.0974122	-0.241263	-0.262151	-0.219024	-0.210511	-0.193057	0.0440456	0.0713469	0.0525817	-0.0265177	0.036677	0.0351664	0.0565564	0.0510568	0.0786609	0.0706674	0.0619713	0.0673886	0.0786481	0.0854834	0.0548772	0.0930411	0.108112	0.0767667	0.0985916	-0.0745816
Lachnospiraceae_Acetatifactor_OTU26	0.101466	-0.156984	-0.0405667	-0.188913	-0.382882	-0.388743	-0.328525	-0.314448	-0.323894	0.0195389	0.0502224	0.0216466	-0.0378167	0.0040727	0.00695844	0.0369731	0.0192248	0.0674728	0.0610672	0.0418551	0.0586858	0.06681	0.0865433	0.0306908	0.135035	0.138617	0.0841093	0.109735	-0.164244
Lachnospiraceae_Acetatifactor_OTU27	0.0307263	0.136835	0.127255	0.209694	0.287593	0.238087	0.209103	0.197409	0.277884	0.0848061	0.0867345	0.105819	0.019977	0.103875	0.0912713	0.0764919	0.107642	0.0626298	0.0550358	0.0801562	0.0512498	0.064397	0.0320219	0.0883562	-0.0764977	-0.0390191	0.0113323	0.00988292	0.214004
Lachnospiraceae_Acetatifactor_OTU30	-0.271611	0.162762	-0.0862653	0.132988	0.461413	0.543754	0.448498	0.433098	0.342013	-0.162467	-0.23432	-0.196561	0.0573425	-0.154234	-0.143139	-0.190153	-0.193647	-0.239542	-0.214499	-0.206274	-0.203845	-0.240516	-0.239785	-0.192561	-0.197545	-0.257955	-0.205407	-0.261144	0.0713633
Lachnospiraceae_Acetatifactor_OTU31	-0.262638	0.154341	-0.0857197	0.124187	0.439506	0.519915	0.428585	0.413958	0.324505	-0.158402	-0.22776	-0.191706	0.0549291	-0.150833	-0.139882	-0.184949	-0.188931	-0.232325	-0.208017	-0.200574	-0.197663	-0.233299	-0.23196	-0.187505	-0.18908	-0.248096	-0.198388	-0.252131	0.0646505
Lachnospiraceae_Acetatifactor_OTU38	0.20964	-0.0957156	0.0892203	-0.059346	-0.290671	-0.361969	-0.296106	-0.286809	-0.202986	0.138196	0.192461	0.167817	-0.0391605	0.135695	0.124945	0.15736	0.165982	0.191734	0.171487	0.170158	0.162767	0.192804	0.186019	0.161452	0.133429	0.18596	0.156248	0.197773	-0.0122946
Lachnospiraceae_Acetatifactor_OTU39	-0.114871	0.0352571	-0.0618975	0.00763421	0.121648	0.165166	0.133479	0.129872	0.0761724	-0.083079	-0.112127	-0.101209	0.0185276	-0.083923	-0.0767759	-0.0923125	-0.100442	-0.108994	-0.0973726	-0.0995286	-0.0923084	-0.109764	-0.10247	-0.095838	-0.0621671	-0.0943442	-0.0842971	-0.106192	-0.0178527
Lachnospiraceae_Acetatifactor_OTU41	0.387869	-0.0609534	0.252968	0.0583209	-0.283602	-0.44558	-0.353467	-0.346316	-0.138737	0.305379	0.40114	0.373016	-0.0526566	0.315713	0.287334	0.332273	0.371232	0.38132	0.340299	0.357327	0.322234	0.38454	0.347829	0.348515	0.172923	0.293038	0.280179	0.351207	0.143383
Lachnospiraceae_Acetatifactor_OTU42	0.369226	-0.0921146	0.215008	0.00616715	-0.344586	-0.489953	-0.393537	-0.383779	-0.201586	0.276114	0.368633	0.336733	-0.0559369	0.281559	0.257036	0.304229	0.334562	0.355189	0.317186	0.327675	0.300555	0.357891	0.330036	0.317145	0.186317	0.29393	0.269327	0.338644	0.0877253
Lachnospiraceae_Acetatifactor_OTU43	0.374559	-0.0465597	0.253598	0.0741281	-0.246944	-0.406549	-0.320748	-0.314906	-0.10889	0.300163	0.392146	0.366839	-0.0487526	0.311727	0.283423	0.325227	0.365286	0.37105	0.331059	0.349568	0.31341	0.374291	0.336281	0.34183	0.159156	0.277578	0.269621	0.337597	0.156061
Lachnospiraceae_Acetatifactor_OTU44	0.245079	-0.0107341	0.180866	0.0770654	-0.118395	-0.227934	-0.176846	-0.174732	-0.0310145	0.204843	0.264241	0.250651	-0.0285362	0.214952	0.194989	0.219789	0.249908	0.247299	0.220528	0.235949	0.208651	0.249631	0.220656	0.232125	0.0915757	0.172956	0.174904	0.218396	0.130337
Lachnospiraceae_ASF356_OTU481	0.204123	-0.22236	-0.0108825	-0.244763	-0.565723	-0.601706	-0.504497	-0.484265	-0.46103	0.0792934	0.137289	0.0938608	-0.0601476	0.0602184	0.0591926	0.107476	0.0902843	0.157127	0.141374	0.118406	0.13503	0.156791	0.17705	0.101816	0.212156	0.237808	0.162041	0.208925	-0.196736
Lachnospiraceae_ASF356_OTU482	0.224224	0.0308154	0.19623	0.129333	-0.0193794	-0.130118	-0.0937846	-0.0953671	0.0544884	0.204799	0.25752	0.2512	-0.0191809	0.219283	0.198049	0.215477	0.251084	0.235555	0.209816	0.230744	0.198275	0.238122	0.203161	0.229798	0.0579103	0.140386	0.156905	0.194666	0.177375
Lachnospiraceae_ASF356_OTU484	0.246254	0.0138423	0.200371	0.113086	-0.0650588	-0.181499	-0.136474	-0.136481	0.0190572	0.216362	0.275062	0.265111	-0.0244748	0.229692	0.207834	0.229564	0.264707	0.25412	0.226466	0.246093	0.214123	0.256726	0.22249	0.243798	0.0763341	0.162965	0.173854	0.216324	0.166191
Lachnospiraceae_Dorea_OTU111	-0.0139748	0.0360019	0.0164709	0.0468365	0.0842091	0.0812933	0.0693165	0.0661331	0.0739342	0.00346206	-0.00133827	0.00476097	0.00765983	0.00744482	0.00599618	5.98771e-07	0.00529385	-0.00600171	-0.00556048	-0.000501298	-0.00547154	-0.00575692	-0.011466	0.00193961	-0.0277543	-0.025409	-0.0126871	-0.0169348	0.0431923
Lachnospiraceae_Dorea_OTU112	0.346007	-0.180072	0.130535	-0.129934	-0.528108	-0.640063	-0.5257	-0.508442	-0.38008	0.218637	0.309082	0.265084	-0.0684002	0.211662	0.195534	0.251896	0.26175	0.311397	0.278658	0.272756	0.264632	0.312928	0.306325	0.256999	0.23429	0.31663	0.259579	0.32922	-0.0518982
Lachnospiraceae_GCA-900066575_OTU131	0.256604	-0.0653105	0.148448	0.00241449	-0.242309	-0.343002	-0.275663	-0.26877	-0.142734	0.19134	0.255691	0.233326	-0.0390953	0.194958	0.178009	0.210975	0.231799	0.246553	0.220181	0.227254	0.208645	0.248417	0.229327	0.219854	0.130309	0.204843	0.187275	0.235514	0.0591178
Lachnospiraceae_GCA-900066575_OTU132	0.107927	0.113476	0.169109	0.20505	0.206574	0.127734	0.119959	0.11066	0.227378	0.140785	0.162221	0.17402	0.00758261	0.160464	0.143033	0.138651	0.175331	0.135958	0.120543	0.147169	0.113348	0.138246	0.100899	0.15291	-0.0349316	0.0242386	0.0679596	0.0812083	0.226484
Lachnospiraceae_GCA-900066575_OTU133	0.128085	0.0524747	0.138486	0.124361	0.065254	-0.00703149	0.00479229	0.000870259	0.102235	0.13191	0.160633	0.162269	-0.0050125	0.144676	0.129997	0.135438	0.162686	0.142539	0.126766	0.144573	0.119594	0.144378	0.117152	0.146223	0.0108778	0.0648746	0.0869557	0.106785	0.151206
Lachnospiraceae_GCA-900066575_OTU134	0.215508	-0.00181669	0.164811	0.0788006	-0.0874263	-0.185722	-0.142751	-0.141551	-0.0117293	0.183388	0.235315	0.22451	-0.0237936	0.193259	0.175148	0.195968	0.223963	0.219204	0.195429	0.210269	0.184859	0.221336	0.194271	0.207385	0.075673	0.148738	0.153216	0.191079	0.125514
Lachnospiraceae_GCA-900066575_OTU136	0.134518	0.122504	0.196447	0.228167	0.216038	0.122675	0.117832	0.10788	0.244798	0.167371	0.194845	0.206703	0.006224	0.18946	0.169118	0.166108	0.208075	0.165122	0.14649	0.1765	0.137837	0.167772	0.125161	0.182466	-0.0314856	0.0385262	0.0861548	0.103613	0.255206
Lachnospiraceae_Lachnoclostridium_OTU1	-0.101115	0.251795	0.112593	0.326295	0.590259	0.571414	0.486983	0.464702	0.517216	0.0213284	-0.0130571	0.0297655	0.0539402	0.0490252	0.0391793	-0.00307583	0.0335006	-0.045416	-0.0419568	-0.00681042	-0.0411686	-0.0437376	-0.0832369	0.0103045	-0.195279	-0.180026	-0.0911304	-0.12143	0.300077
Lachnospiraceae_Lachnoclostridium_OTU113	0.176326	-0.200801	-0.0160011	-0.224057	-0.507773	-0.536598	-0.450393	-0.432161	-0.416032	0.0647637	0.11521	0.0763836	-0.0534435	0.0471628	0.0469142	0.0897519	0.0731732	0.133733	0.120394	0.0990894	0.115058	0.13335	0.152665	0.084211	0.188817	0.209255	0.140643	0.181579	-0.18242
Lachnospiraceae_Lachnoclostridium_OTU115	0.223143	-0.226468	0.00067498	-0.243523	-0.582079	-0.625715	-0.523702	-0.503023	-0.470115	0.093789	0.156525	0.111549	-0.0629204	0.0750766	0.072741	0.123373	0.10787	0.175569	0.157839	0.135518	0.150628	0.175379	0.194071	0.118426	0.221347	0.252669	0.175865	0.226288	-0.191306
Lachnospiraceae_Lachnoclostridium_OTU116	-0.199335	0.140595	-0.0473077	0.128208	0.384909	0.439865	0.364541	0.351409	0.294119	-0.110187	-0.163765	-0.132872	0.0456879	-0.101421	-0.094824	-0.132065	-0.130441	-0.170961	-0.15323	-0.143646	-0.145762	-0.17145	-0.175312	-0.132253	-0.15844	-0.198602	-0.15237	-0.194331	0.0826194
Lachnospiraceae_Lachnoclostridium_OTU117	-0.0772398	-0.26498	-0.260108	-0.412774	-0.550055	-0.446057	-0.393428	-0.370868	-0.537462	-0.179385	-0.187388	-0.223479	-0.0367524	-0.217144	-0.191236	-0.16431	-0.226965	-0.139359	-0.122692	-0.172584	-0.114488	-0.142959	-0.0780056	-0.188236	0.142004	0.0633835	-0.0345447	-0.0348471	-0.424964
Lachnospiraceae_Lachnoclostridium_OTU118	0.202616	-0.185703	0.0156987	-0.192267	-0.484907	-0.529689	-0.442166	-0.425114	-0.386223	0.0936903	0.149859	0.11202	-0.0537346	0.0792671	0.0756894	0.119084	0.108955	0.16398	0.14727	0.130347	0.140391	0.164021	0.176847	0.116079	0.188295	0.22067	0.158159	0.202948	-0.145194
Lachnospiraceae_Lachnoclostridium_OTU119	0.18237	-0.0196147	0.125787	0.0405147	-0.113549	-0.19205	-0.151057	-0.148477	-0.0467885	0.147454	0.192118	0.180256	-0.0232165	0.153478	0.139474	0.159433	0.179542	0.181361	0.161796	0.17132	0.153152	0.182971	0.163829	0.167745	0.0755469	0.133809	0.131042	0.163987	0.0803546
Lachnospiraceae_Lachnoclostridium_OTU120	0.408846	-0.172641	0.184616	-0.0954339	-0.536177	-0.678855	-0.554	-0.537081	-0.367268	0.275516	0.380785	0.334833	-0.0739811	0.272445	0.250455	0.311857	0.33145	0.377135	0.33722	0.336981	0.319979	0.379373	0.363222	0.320883	0.251287	0.356503	0.303644	0.383928	-0.00391332
Lachnospiraceae_Lachnoclostridium_OTU121	0.442071	-0.11912	0.250743	-0.00540206	-0.4319	-0.60366	-0.48596	-0.473512	-0.259367	0.326809	0.437934	0.398411	-0.0684782	0.332191	0.303475	0.361122	0.39569	0.423243	0.378012	0.389089	0.358248	0.426384	0.39487	0.375926	0.228699	0.355799	0.323139	0.406573	0.092398
Lachnospiraceae_Lachnoclostridium_OTU122	0.382149	-0.179031	0.159193	-0.114771	-0.539824	-0.668613	-0.547387	-0.530044	-0.379303	0.249968	0.349068	0.30346	-0.0721611	0.244822	0.225558	0.285238	0.300053	0.348466	0.311699	0.308512	0.295878	0.350369	0.338947	0.292356	0.246124	0.340983	0.285171	0.361094	-0.028924
Lachnospiraceae_Lachnoclostridium_OTU123	0.0241646	-0.277604	-0.191466	-0.392733	-0.616952	-0.556159	-0.480296	-0.456153	-0.566981	-0.0981306	-0.0812296	-0.124175	-0.0499545	-0.13276	-0.114514	-0.0762675	-0.128082	-0.0389094	-0.0330681	-0.0779529	-0.0296422	-0.0416313	0.0130351	-0.0957001	0.185105	0.138541	0.0384514	0.0565532	-0.382741
Lachnospiraceae_Lachnoclostridium_OTU125	0.181385	-0.0286705	0.118174	0.0270333	-0.132988	-0.208694	-0.165575	-0.162216	-0.065218	0.142738	0.187527	0.17435	-0.0246529	0.147549	0.13429	0.155327	0.173513	0.178284	0.159106	0.167042	0.150661	0.179789	0.162655	0.16291	0.0809721	0.137111	0.131037	0.164262	0.0668152
Lachnospiraceae_Lachnoclostridium_OTU128	0.137307	-0.190459	-0.0382629	-0.223829	-0.470027	-0.483647	-0.407787	-0.390639	-0.393489	0.0358444	0.0764885	0.0411253	-0.0474285	0.0177463	0.0200448	0.0578165	0.0381527	0.0963365	0.0869942	0.0646835	0.0834063	0.095674	0.117806	0.0509562	0.168741	0.177926	0.112134	0.145714	-0.190822
Lachnospiraceae_Lachnoclostridium_OTU129	-0.240211	0.222641	-0.0167338	0.231533	0.580311	0.63276	0.528361	0.507931	0.462946	-0.110013	-0.176702	-0.131469	0.0641279	-0.0925937	-0.0885335	-0.140301	-0.127801	-0.193839	-0.174104	-0.153625	-0.16599	-0.19386	-0.209583	-0.136554	-0.224812	-0.262705	-0.187696	-0.240919	0.175684
Lachnospiraceae_Lachnoclostridium_OTU54	0.185315	-0.296773	-0.0817045	-0.359591	-0.721308	-0.729407	-0.61685	-0.590269	-0.61207	0.0313807	0.0878221	0.0341183	-0.0707827	0.00183743	0.0078433	0.0639639	0.0295558	0.120928	0.109538	0.072761	0.105356	0.11961	0.157744	0.0517389	0.25303	0.257587	0.154387	0.201692	-0.314363
Lachnospiraceae_Lachnoclostridium_OTU8	0.296326	-0.267799	0.0258295	-0.275701	-0.700878	-0.767354	-0.640321	-0.615711	-0.557119	0.138645	0.22064	0.165871	-0.0779406	0.118039	0.11253	0.175503	0.161441	0.24069	0.216135	0.192021	0.206011	0.240789	0.258759	0.171393	0.272967	0.321064	0.231017	0.296332	-0.206923
Lachnospiraceae_Lachnoclostridium_OTU9	0.292672	-0.220396	0.0588872	-0.208461	-0.595713	-0.672785	-0.558614	-0.538124	-0.460322	0.155805	0.235027	0.187568	-0.069462	0.141134	0.132469	0.188957	0.183804	0.247815	0.22221	0.205794	0.211478	0.248383	0.256959	0.18819	0.241523	0.297732	0.224787	0.287093	-0.141287
Lachnospiraceae_Lachnospiraceae_FCS020_group_OTU150	0.150076	0.028806	0.13753	0.0984066	0.00493486	-0.0713012	-0.0490784	-0.0508456	0.0531519	0.140575	0.175534	0.172535	-0.0114434	0.151322	0.136512	0.147118	0.172571	0.159532	0.142053	0.157433	0.134193	0.161337	0.136235	0.157314	0.0335512	0.0903681	0.104391	0.129256	0.130421
Lachnospiraceae_Lachnospiraceae_FCS020_group_OTU487	0.111346	0.0760208	0.143398	0.152121	0.123271	0.0525614	0.0550532	0.0490124	0.150873	0.12768	0.151436	0.157432	0.000825288	0.142694	0.127712	0.128506	0.158216	0.13087	0.116226	0.136807	0.109485	0.132792	0.102801	0.140151	-0.00990175	0.0430399	0.0732604	0.0889792	0.174937
Lachnospiraceae_Lachnospiraceae_FCS020_group_OTU489	0.314532	-0.0732826	0.187084	0.012762	-0.282189	-0.407365	-0.32656	-0.318696	-0.161147	0.237431	0.316039	0.289644	-0.0467666	0.242739	0.221469	0.261	0.287867	0.303761	0.271228	0.281034	0.256975	0.306118	0.28131	0.272389	0.155415	0.24811	0.229033	0.287823	0.0821498
Lachnospiraceae_Lachnospiraceae_FCS020_group_OTU491	-0.0845128	-0.0915583	-0.134465	-0.164475	-0.167669	-0.105234	-0.0984541	-0.0909388	-0.183555	-0.111397	-0.128076	-0.137721	-0.00639789	-0.127155	-0.113308	-0.109528	-0.138785	-0.10708	-0.0949271	-0.11623	-0.0892482	-0.108901	-0.0790948	-0.120895	0.0290726	-0.0177939	-0.0530091	-0.0632486	-0.181212
Lachnospiraceae_Lachnospiraceae_NK4A136_group_OTU101	-0.173946	0.0712418	-0.0802177	0.0374045	0.223284	0.284558	0.232004	0.224997	0.151751	-0.118165	-0.162864	-0.143646	0.031099	-0.117143	-0.107626	-0.133463	-0.142237	-0.16096	-0.14391	-0.144179	-0.136538	-0.161935	-0.154604	-0.137469	-0.105505	-0.150705	-0.129017	-0.163064	-0.00149548
Lachnospiraceae_Lachnospiraceae_NK4A136_group_OTU15	-0.0412903	0.148573	0.0806046	0.199475	0.341173	0.321632	0.275437	0.262379	0.304503	0.0282861	0.0124175	0.0367875	0.0298257	0.0454903	0.0381253	0.0149473	0.0389469	-0.00807425	-0.00806479	0.0139647	-0.00850349	-0.00690054	-0.032547	0.0238274	-0.108873	-0.0936133	-0.0407216	-0.05538	0.187985
Lachnospiraceae_Lachnospiraceae_NK4A136_group_OTU16	-0.00939504	0.1647	0.117405	0.234872	0.364119	0.325786	0.281752	0.267452	0.336201	0.0624429	0.0536048	0.0788424	0.0290991	0.0832202	0.0719763	0.0497572	0.0811481	0.0281205	0.0241085	0.0510855	0.0218329	0.0297847	-0.00327766	0.0615513	-0.108112	-0.0788027	-0.0193028	-0.0291763	0.230014
Lachnospiraceae_Lachnospiraceae_NK4A136_group_OTU18	0.411753	-0.161412	0.195356	-0.0780797	-0.512725	-0.659642	-0.53709	-0.521129	-0.344478	0.282805	0.388325	0.343921	-0.0723837	0.281317	0.25826	0.318486	0.340686	0.382668	0.342087	0.343936	0.324517	0.385055	0.366198	0.328507	0.245143	0.353566	0.304848	0.38508	0.0138782
Lachnospiraceae_Lachnospiraceae_NK4A136_group_OTU505	0.39546	-0.130414	0.206252	-0.0393635	-0.438571	-0.586046	-0.474646	-0.461447	-0.280662	0.282145	0.382506	0.343562	-0.0653243	0.283886	0.259942	0.314599	0.340796	0.373158	0.333428	0.339334	0.316144	0.375713	0.352483	0.326061	0.219773	0.328763	0.290898	0.366726	0.0485337
Lachnospiraceae_Lachnospiraceae_NK4A136_group_OTU506	0.107816	-0.292568	-0.138284	-0.382787	-0.682095	-0.655765	-0.55957	-0.533728	-0.600609	-0.0330478	0.00457842	-0.0447058	-0.0616207	-0.0656831	-0.053424	-0.0052504	-0.0490223	0.0429132	0.0399634	-0.00155388	0.0395234	0.0408666	0.0879936	-0.0213159	0.223556	0.202538	0.0990167	0.132528	-0.354418
Lachnospiraceae_Lachnospiraceae_NK4A136_group_OTU507	0.388453	-0.159174	0.179082	-0.0836442	-0.498805	-0.635623	-0.518239	-0.502585	-0.339047	0.263851	0.363675	0.320746	-0.0694632	0.261559	0.24031	0.298021	0.317599	0.359435	0.321362	0.32195	0.304901	0.361613	0.345258	0.30696	0.235661	0.336588	0.288126	0.364162	0.00322809
Lachnospiraceae_Lachnospiraceae_NK4A136_group_OTU509	0.36473	-0.0801784	0.220575	0.0217473	-0.31672	-0.463117	-0.370644	-0.361941	-0.177078	0.277379	0.36834	0.338455	-0.0534123	0.284151	0.259136	0.304355	0.33646	0.353339	0.315467	0.327643	0.298859	0.356124	0.326358	0.31792	0.177162	0.2856	0.265218	0.333151	0.102127
Lachnospiraceae_Lachnospiraceae_NK4A136_group_OTU510	0.176169	-0.106885	0.0549562	-0.088162	-0.302157	-0.355223	-0.293102	-0.282999	-0.224516	0.104814	0.151471	0.126782	-0.0374171	0.0993044	0.0922042	0.122869	0.124874	0.155068	0.138865	0.133309	0.131976	0.155685	0.155485	0.124332	0.128967	0.16789	0.13333	0.169546	-0.0481695
Lachnospiraceae_Lachnospiraceae_NK4A136_group_OTU512	0.349479	-0.0563494	0.226849	0.05048	-0.25866	-0.404236	-0.320874	-0.314307	-0.127919	0.274542	0.360882	0.335327	-0.0476884	0.283669	0.258203	0.29888	0.3337	0.343251	0.306334	0.321438	0.290081	0.346138	0.313357	0.313407	0.156717	0.264662	0.252558	0.316627	0.127148
Lachnospiraceae_Lachnospiraceae_NK4A136_group_OTU516	0.281248	0.00854493	0.223347	0.11864	-0.0902039	-0.22131	-0.168026	-0.167406	0.00695185	0.244	0.311331	0.298874	-0.0291911	0.258288	0.233855	0.259613	0.298311	0.28857	0.257208	0.278406	0.243232	0.291468	0.253877	0.275328	0.0918068	0.189315	0.199116	0.247985	0.179416
Lachnospiraceae_Lachnospiraceae_NK4A136_group_OTU73	-0.0333811	-0.0907419	-0.0944177	-0.143972	-0.185682	-0.146892	-0.130236	-0.122544	-0.183795	-0.0673527	-0.0717608	-0.0837814	-0.0118306	-0.0806079	-0.071149	-0.0625903	-0.0849584	-0.0547861	-0.048312	-0.0658845	-0.0451617	-0.0560878	-0.0329622	-0.0711552	0.0462327	0.016948	-0.0167525	-0.0180708	-0.149648
Lachnospiraceae_Lachnospiraceae_NK4A136_group_OTU74	-0.00341591	-0.0555994	-0.0447135	-0.0817772	-0.120368	-0.104409	-0.0908431	-0.0860476	-0.113249	-0.0267089	-0.0253103	-0.0335081	-0.00910541	-0.0340317	-0.0296784	-0.0228069	-0.0342706	-0.0162061	-0.0141233	-0.0236931	-0.013031	-0.0168336	-0.00483362	-0.0271415	0.0342188	0.02208	0.00183712	0.0040156	-0.0815642
Lachnospiraceae_Lachnospiraceae_NK4A136_group_OTU75	0.120311	0.146914	0.203965	0.258135	0.274964	0.181793	0.167897	0.155764	0.295102	0.165675	0.188756	0.204979	0.0119331	0.190242	0.169318	0.161791	0.206725	0.156231	0.138421	0.171528	0.130061	0.158999	0.11312	0.17921	-0.0519394	0.0180503	0.0741918	0.0879408	0.281678
Lachnospiraceae_Lachnospiraceae_NK4A136_group_OTU76	0.24518	0.0854136	0.253711	0.216288	0.0920052	-0.0424717	-0.0159884	-0.0221949	0.165043	0.246069	0.301652	0.302521	-0.0121576	0.268569	0.24157	0.253931	0.303111	0.269407	0.239676	0.271238	0.226196	0.272766	0.223779	0.273453	0.030394	0.130787	0.167603	0.206311	0.267934
Lachnospiraceae_Lachnospiraceae_NK4A136_group_OTU77	0.15061	0.0402168	0.146578	0.115127	0.0297027	-0.0497325	-0.0303266	-0.0330788	0.0764005	0.145914	0.180547	0.179238	-0.00955659	0.158157	0.142467	0.151647	0.17943	0.162688	0.144801	0.162133	0.136724	0.164621	0.137077	0.162724	0.0264708	0.0857223	0.103895	0.128285	0.147062
Lachnospiraceae_Lachnospiraceae_NK4A136_group_OTU79	0.169869	-0.218163	-0.0341206	-0.251631	-0.543273	-0.564644	-0.475266	-0.455563	-0.451196	0.0518169	0.101403	0.06028	-0.0556995	0.0316765	0.0332437	0.0777123	0.0568446	0.12318	0.111086	0.0864149	0.106357	0.122546	0.146295	0.0705289	0.197639	0.21245	0.137388	0.178059	-0.211095
Lachnospiraceae_Lachnospiraceae_NK4A136_group_OTU80	0.136631	-0.0622106	0.0582785	-0.0384302	-0.189068	-0.23558	-0.192699	-0.186654	-0.131945	0.0901418	0.125502	0.109466	-0.0254934	0.0885338	0.0815149	0.102619	0.108273	0.125	0.1118	0.110962	0.106113	0.1257	0.121242	0.105299	0.0868524	0.121123	0.10182	0.128876	-0.00776774
Lachnospiraceae_Lachnospiraceae_NK4A136_group_OTU81	-0.240253	0.25626	0.00867818	0.280186	0.653911	0.697676	0.584659	0.561318	0.531503	-0.0956636	-0.163706	-0.113413	0.0698634	-0.0739154	-0.0723092	-0.128433	-0.109279	-0.186187	-0.167479	-0.141361	-0.159921	-0.18585	-0.208561	-0.122178	-0.246232	-0.277503	-0.190304	-0.245214	0.223751
Lachnospiraceae_Lachnospiraceae_NK4A136_group_OTU82	0.0549838	-0.0451016	0.00826568	-0.0445139	-0.120005	-0.133528	-0.111132	-0.106963	-0.094017	0.0276892	0.0427203	0.0332482	-0.0136798	0.024457	0.0230993	0.03419	0.0324898	0.0457106	0.0410137	0.0373094	0.0390589	0.045778	0.0481579	0.0337699	0.0477278	0.0575581	0.0425138	0.0544038	-0.0318306
Lachnospiraceae_Lachnospiraceae_NK4A136_group_OTU83	0.185885	0.0767808	0.201453	0.181386	0.0960712	-0.00899628	0.00800278	0.0022567	0.149647	0.191704	0.233364	0.235832	-0.00716773	0.210311	0.188963	0.196778	0.236446	0.207005	0.184095	0.210042	0.173676	0.20968	0.170039	0.212476	0.0153879	0.0938751	0.126148	0.154893	0.220336
Lachnospiraceae_Lachnospiraceae_NK4A136_group_OTU84	0.0579103	-0.0738971	-0.011271	-0.0850929	-0.184164	-0.191573	-0.161225	-0.154549	-0.152845	0.0178691	0.0347544	0.020807	-0.0189072	0.0110645	0.0115639	0.026662	0.0196425	0.0421025	0.0379651	0.0296344	0.036345	0.0418917	0.0498887	0.0242487	0.0670737	0.072217	0.0468005	0.0606419	-0.0712822
Lachnospiraceae_Lachnospiraceae_NK4A136_group_OTU86	-0.0736586	0.0267323	-0.0365689	0.0108659	0.0870317	0.113868	0.0924939	0.089824	0.0572544	-0.0515078	-0.0702987	-0.0626776	0.0125835	-0.0515177	-0.0472363	-0.0577327	-0.0621287	-0.0689458	-0.0616206	-0.062311	-0.0584418	-0.0693957	-0.0655767	-0.0596854	-0.0424894	-0.0623081	-0.0543699	-0.0686157	-0.0055477
Lachnospiraceae_Lachnospiraceae_NK4A136_group_OTU87	0.256102	-0.195717	0.049365	-0.186553	-0.527536	-0.594238	-0.4936	-0.475423	-0.408635	0.135113	0.204551	0.162592	-0.06127	0.121908	0.114534	0.164333	0.159259	0.216195	0.193878	0.179033	0.184534	0.216662	0.224761	0.163449	0.213165	0.261786	0.196919	0.251583	-0.127723
Lachnospiraceae_Lachnospiraceae_NK4A136_group_OTU89	0.0538806	-0.243722	-0.142907	-0.332457	-0.554301	-0.515898	-0.442851	-0.421497	-0.498996	-0.0582388	-0.0355409	-0.0748409	-0.047417	-0.0871104	-0.0738561	-0.0371577	-0.0783498	-0.00087179	0.000644487	-0.0364665	0.00204553	-0.00293542	0.0408994	-0.0524674	0.173807	0.144055	0.0569607	0.0785785	-0.316608
Lachnospiraceae_Lachnospiraceae_NK4A136_group_OTU90	-0.303127	0.21909	-0.067938	0.20262	0.596904	0.679106	0.563207	0.542779	0.458049	-0.165298	-0.246985	-0.199211	0.0703787	-0.151286	-0.141641	-0.198958	-0.19544	-0.258768	-0.231968	-0.216505	-0.2207	-0.259455	-0.266428	-0.198849	-0.244307	-0.304335	-0.232113	-0.296187	0.133204
Lachnospiraceae_Lachnospiraceae_UCG-004_OTU502	0.189572	-0.00278246	0.14408	0.0676027	-0.0794972	-0.165657	-0.127554	-0.126396	-0.0127329	0.160811	0.206536	0.196854	-0.0211321	0.169341	0.153497	0.171965	0.196356	0.192553	0.171675	0.18453	0.162397	0.194415	0.170854	0.18192	0.0673203	0.131358	0.134868	0.168234	0.108714
Lachnospiraceae_Lachnospiraceae_UCG-004_OTU503	0.104497	-0.123056	-0.0125519	-0.138654	-0.309798	-0.325831	-0.273705	-0.262549	-0.254823	0.0366459	0.0667037	0.0430841	-0.0323636	0.0256926	0.0258417	0.0517537	0.0411253	0.0783266	0.0705454	0.0572394	0.0674509	0.0780561	0.0903464	0.0481672	0.114481	0.125793	0.0836606	0.108123	-0.113909
Lachnospiraceae_Lachnospiraceae_UCG-006_OTU109	0.280719	-0.0685822	0.164567	0.00679013	-0.258808	-0.369705	-0.296772	-0.289479	-0.150303	0.210548	0.280831	0.256796	-0.0422808	0.214875	0.196124	0.231816	0.255166	0.270379	0.241441	0.249659	0.228773	0.272449	0.250968	0.241744	0.140731	0.222834	0.204655	0.257284	0.0687731
Lachnospiraceae_Lachnospiraceae_UCG-006_OTU96	0.2277	-0.0755339	0.118421	-0.0233067	-0.253493	-0.338292	-0.274036	-0.266397	-0.162505	0.162265	0.220069	0.197579	-0.0376883	0.163211	0.149456	0.180984	0.19598	0.214757	0.191895	0.195221	0.18195	0.216224	0.202941	0.187551	0.126824	0.189492	0.167528	0.211211	0.0273108
Lachnospiraceae_Marvinbryantia_OTU55	-0.182283	0.193116	0.00559146	0.210682	0.49326	0.526805	0.441393	0.423798	0.400584	-0.0731425	-0.124715	-0.0867539	0.0527827	-0.0568109	-0.0554963	-0.0979081	-0.0836356	-0.141563	-0.127329	-0.107733	-0.121573	-0.141321	-0.158279	-0.0932605	-0.185985	-0.209969	-0.144285	-0.185881	0.167887
Lachnospiraceae_Marvinbryantia_OTU91	0.0450487	0.140755	0.141267	0.220781	0.290628	0.233543	0.206379	0.194415	0.285345	0.098723	0.103941	0.122916	0.0190846	0.118968	0.104866	0.090947	0.124758	0.0781228	0.0688248	0.0956096	0.0642692	0.0800748	0.0450605	0.103872	-0.0740415	-0.0309094	0.021205	0.0220701	0.228127
Lachnospiraceae_NA_OTU11	0.27471	-0.0276494	0.190913	0.0637746	-0.166891	-0.285631	-0.224367	-0.220645	-0.0666109	0.222927	0.29013	0.272547	-0.0346485	0.232245	0.211011	0.240831	0.271498	0.273624	0.244094	0.258759	0.231042	0.27607	0.246841	0.253493	0.112591	0.200727	0.197248	0.246779	0.123754
Lachnospiraceae_NA_OTU12	0.407584	-0.0564152	0.271606	0.07234	-0.281303	-0.453492	-0.358653	-0.351799	-0.130217	0.324168	0.424492	0.396088	-0.0540314	0.336011	0.305632	0.351867	0.394319	0.40245	0.35911	0.378285	0.339999	0.405916	0.36575	0.369504	0.17685	0.304578	0.293835	0.368092	0.161595
Lachnospiraceae_NA_OTU126	0.181549	0.0792626	0.199987	0.183341	0.103182	-0.000540532	0.0149677	0.00898582	0.154869	0.18906	0.229578	0.232631	-0.00627216	0.207784	0.186621	0.193701	0.23329	0.203154	0.180648	0.206706	0.1704	0.205812	0.166207	0.209352	0.0123084	0.0898081	0.122877	0.150739	0.221308
Lachnospiraceae_NA_OTU130	-0.0610514	0.0263628	-0.0271267	0.0150947	0.0813412	0.102496	0.0837024	0.0811255	0.0560315	-0.0408923	-0.0566349	-0.0496855	0.0111467	-0.0403586	-0.0371175	-0.0463619	-0.0491722	-0.0561827	-0.0502402	-0.0501066	-0.0476754	-0.0565106	-0.0542202	-0.0476663	-0.0378949	-0.0534913	-0.0453867	-0.0574042	0.00141831
Lachnospiraceae_NA_OTU139	0.176949	-0.119763	0.0458112	-0.10651	-0.330645	-0.380735	-0.315161	-0.303941	-0.250805	0.0999702	0.147329	0.120665	-0.0396973	0.0928384	0.0866134	0.119019	0.118576	0.152915	0.137021	0.129359	0.130308	0.153403	0.155782	0.119563	0.137436	0.174082	0.134871	0.171868	-0.0661274
Lachnospiraceae_NA_OTU143	0.297914	0.0105076	0.237685	0.127779	-0.0923619	-0.231614	-0.175546	-0.175014	0.0103335	0.259083	0.330346	0.317369	-0.0306727	0.274405	0.248418	0.275513	0.316793	0.306004	0.272738	0.295437	0.25791	0.309089	0.268968	0.292269	0.09632	0.199894	0.210804	0.262496	0.192131
Lachnospiraceae_NA_OTU146	0.11817	-0.169144	-0.0368881	-0.200204	-0.415965	-0.426333	-0.359707	-0.344496	-0.349313	0.0286112	0.0637997	0.0325782	-0.0417099	0.0123617	0.0147222	0.0479066	0.0299474	0.0817133	0.0738334	0.0537546	0.0708324	0.0810873	0.101223	0.041612	0.148553	0.155426	0.0969073	0.126068	-0.171708
Lachnospiraceae_NA_OTU151	0.292669	-0.145225	0.115777	-0.0996439	-0.431185	-0.527717	-0.432798	-0.418814	-0.307036	0.187966	0.264186	0.228036	-0.0566478	0.18298	0.16882	0.215576	0.225314	0.265016	0.237107	0.233304	0.225125	0.266387	0.259327	0.220422	0.193661	0.264707	0.219021	0.277572	-0.0337587
Lachnospiraceae_NA_OTU152	0.251635	-0.207632	0.0369019	-0.20549	-0.551886	-0.613456	-0.510648	-0.491461	-0.432767	0.126197	0.195036	0.151502	-0.0628144	0.111247	0.105123	0.156038	0.148015	0.208916	0.187458	0.170299	0.178532	0.209211	0.220357	0.154024	0.219207	0.263954	0.194659	0.249136	-0.147424
Lachnospiraceae_NA_OTU153	0.0108733	0.00163547	0.0096226	0.00647607	-0.000630869	-0.00603745	-0.00431169	-0.00440065	0.00293011	0.00999176	0.0125427	0.0122574	-0.000906086	0.0107123	0.00967226	0.0104991	0.0122538	0.0114551	0.0102026	0.0112411	0.00964059	0.0115811	0.00985635	0.0112042	0.00271839	0.00674578	0.00759798	0.00942211	0.00880335
Lachnospiraceae_NA_OTU161	0.295754	-0.0651312	0.178773	0.0174669	-0.257076	-0.375757	-0.300743	-0.293676	-0.143826	0.224872	0.298636	0.274385	-0.0433309	0.230349	0.210073	0.246755	0.272766	0.28649	0.255784	0.265638	0.242319	0.288747	0.264634	0.257746	0.143732	0.231639	0.21507	0.270161	0.0826474
Lachnospiraceae_NA_OTU172	0.233913	-0.0801761	0.119699	-0.027679	-0.266059	-0.352504	-0.285834	-0.277763	-0.172202	0.165588	0.225073	0.20158	-0.0391567	0.166227	0.152286	0.185009	0.199903	0.220026	0.196619	0.199603	0.186447	0.221505	0.208397	0.191562	0.131928	0.195796	0.172298	0.217301	0.0243638
Lachnospiraceae_NA_OTU173	0.34423	-0.0791486	0.205546	0.015492	-0.306528	-0.443796	-0.355631	-0.347116	-0.174215	0.260301	0.346288	0.31756	-0.0510028	0.266245	0.24289	0.286017	0.315629	0.332684	0.297046	0.307955	0.28143	0.335275	0.307905	0.29856	0.169418	0.271074	0.250578	0.314866	0.0914134
Lachnospiraceae_NA_OTU178	-0.0866112	-0.0433251	-0.0995788	-0.0954444	-0.0612879	-0.0103783	-0.0163652	-0.0130345	-0.0851219	-0.0925527	-0.111662	-0.113948	0.00205274	-0.102195	-0.0916963	-0.0943604	-0.114339	-0.0981796	-0.0872736	-0.10063	-0.0822932	-0.0995065	-0.0794658	-0.102238	-0.00236281	-0.0404233	-0.0581982	-0.0712148	-0.113463
Lachnospiraceae_NA_OTU2	-0.115644	-0.101398	-0.165918	-0.190481	-0.177149	-0.0978998	-0.0947402	-0.0865239	-0.20246	-0.142211	-0.165988	-0.175591	-0.00468271	-0.160696	-0.143495	-0.141414	-0.176717	-0.141058	-0.12516	-0.150302	-0.117787	-0.143294	-0.107477	-0.155185	0.0245728	-0.0348424	-0.0743675	-0.0895721	-0.213793
Lachnospiraceae_NA_OTU20	0.385947	-0.16271	0.174474	-0.0897092	-0.505572	-0.640326	-0.522532	-0.506583	-0.346163	0.260197	0.359559	0.31622	-0.0697928	0.257332	0.236553	0.294482	0.31303	0.356072	0.318384	0.318203	0.302105	0.358187	0.342887	0.303023	0.237046	0.33642	0.286617	0.362391	-0.00331909
Lachnospiraceae_NA_OTU21	0.371464	-0.164649	0.161838	-0.0979888	-0.504208	-0.631823	-0.516389	-0.500342	-0.349578	0.24699	0.342945	0.300023	-0.0685451	0.243196	0.223786	0.280583	0.296841	0.340869	0.304842	0.303317	0.289308	0.342819	0.329766	0.288202	0.233273	0.32733	0.276478	0.349811	-0.0147027
Lachnospiraceae_NA_OTU23	0.290037	-0.184294	0.0841782	-0.157196	-0.515676	-0.600888	-0.496482	-0.479129	-0.386607	0.169	0.246147	0.204248	-0.0630209	0.158857	0.147776	0.199338	0.200991	0.253392	0.226972	0.216428	0.215769	0.25432	0.255722	0.201126	0.217626	0.280063	0.220147	0.280188	-0.0912109
Lachnospiraceae_NA_OTU3	0.0970498	-0.0320917	0.0505506	-0.0097857	-0.107819	-0.143989	-0.116628	-0.113381	-0.069054	0.069204	0.0938372	0.0842668	-0.016046	0.0696202	0.0637504	0.077175	0.0835869	0.0915568	0.0818094	0.0832442	0.0775691	0.0921829	0.0865002	0.0799814	0.0539897	0.0807199	0.0713958	0.0900091	0.0117866
Lachnospiraceae_NA_OTU32	0.314279	-0.133343	0.141434	-0.0742774	-0.413545	-0.523057	-0.426919	-0.413859	-0.28361	0.211517	0.292462	0.257044	-0.0569771	0.209075	0.192217	0.239499	0.254434	0.289757	0.259094	0.258804	0.245852	0.291471	0.279188	0.24639	0.193567	0.274321	0.233459	0.295204	-0.00391501
Lachnospiraceae_NA_OTU33	0.273658	0.0227223	0.228225	0.136296	-0.0562349	-0.187533	-0.139377	-0.14002	0.0361445	0.243581	0.308519	0.298566	-0.0259473	0.25934	0.234512	0.25771	0.298218	0.28408	0.253123	0.276166	0.239284	0.287054	0.247481	0.274077	0.080156	0.177877	0.192638	0.239469	0.195185
Lachnospiraceae_NA_OTU36	0.367121	-0.0494656	0.245663	0.0671111	-0.250425	-0.405868	-0.32079	-0.314733	-0.114539	0.292564	0.382874	0.357492	-0.0484375	0.303405	0.275943	0.317413	0.355918	0.362805	0.323727	0.341225	0.306491	0.365942	0.329483	0.3334	0.158435	0.273749	0.264561	0.331379	0.147482
Lachnospiraceae_NA_OTU37	0.145484	0.00166112	0.113445	0.0573765	-0.0526996	-0.119804	-0.0915348	-0.0909749	-0.00203003	0.125036	0.159976	0.153117	-0.0155703	0.132072	0.119635	0.133316	0.152787	0.14864	0.132502	0.143004	0.125318	0.15011	0.131239	0.141239	0.0492467	0.0991412	0.103211	0.128628	0.0888619
Lachnospiraceae_NA_OTU4	0.178136	-0.287039	-0.0798733	-0.348213	-0.697224	-0.704553	-0.595904	-0.5702	-0.591953	0.029411	0.0837364	0.0318477	-0.0683411	0.000785087	0.00668714	0.0608619	0.0274376	0.115841	0.104945	0.0692973	0.100955	0.114555	0.151577	0.0489789	0.244351	0.248382	0.148542	0.194102	-0.304706
Lachnospiraceae_NA_OTU48	0.0818647	-0.0421928	0.0311959	-0.030146	-0.124048	-0.150643	-0.12369	-0.119643	-0.0890864	0.0519053	0.0732881	0.06294	-0.0161131	0.0503082	0.0464622	0.059744	0.0621569	0.0737701	0.0660115	0.0646843	0.0626862	0.0741368	0.0724888	0.0609822	0.0551704	0.0747332	0.0613843	0.0778406	-0.0116898
Lachnospiraceae_NA_OTU49	0.301682	-0.223709	0.0633273	-0.209853	-0.606453	-0.686797	-0.57	-0.54918	-0.467413	0.162086	0.243609	0.195211	-0.0710085	0.147412	0.138226	0.196003	0.19138	0.256238	0.229739	0.2134	0.218618	0.256861	0.264979	0.195472	0.246747	0.305372	0.23144	0.295492	-0.14067
Lachnospiraceae_NA_OTU497	-0.105301	0.139573	0.0244322	0.16226	0.34626	0.358385	0.30187	0.289281	0.288533	-0.0302659	-0.0611767	-0.035033	0.0352667	-0.0172225	-0.0185109	-0.0466378	-0.0328433	-0.0753658	-0.0680021	-0.0519811	-0.0651427	-0.074927	-0.0905505	-0.0418612	-0.125275	-0.133601	-0.0854982	-0.110926	0.137058
Lachnospiraceae_NA_OTU499	0.396438	-0.16844	0.178227	-0.0940403	-0.522177	-0.660256	-0.538925	-0.522429	-0.358239	0.26671	0.368826	0.324113	-0.0719129	0.263599	0.242352	0.302025	0.320818	0.365452	0.32678	0.326374	0.31008	0.367611	0.352167	0.3107	0.244322	0.34614	0.294509	0.372408	-0.00527943
Lachnospiraceae_NA_OTU50	0.288662	-0.224556	0.0526467	-0.215998	-0.603265	-0.677423	-0.562977	-0.542147	-0.468656	0.150598	0.229022	0.181133	-0.0697342	0.135204	0.127182	0.183825	0.177321	0.242776	0.217743	0.200347	0.207277	0.243261	0.253212	0.182533	0.242785	0.296807	0.222258	0.284069	-0.149621
Lachnospiraceae_NA_OTU501	-0.0330344	0.0238708	-0.0074078	0.0220736	0.065038	0.0739976	0.0613685	0.0591428	0.0499066	-0.0180162	-0.026918	-0.0217125	0.00766886	-0.0164899	-0.0154383	-0.021684	-0.0213017	-0.0282014	-0.0252806	-0.0235964	-0.0240525	-0.0282763	-0.0290351	-0.0216725	-0.0266208	-0.0331637	-0.0252949	-0.0322773	0.0145087
Lachnospiraceae_NA_OTU51	0.278352	-0.211957	0.0542315	-0.201656	-0.571698	-0.644392	-0.535207	-0.515516	-0.44258	0.147178	0.222618	0.177129	-0.066463	0.132924	0.124854	0.178881	0.173516	0.235153	0.210873	0.194867	0.200705	0.235669	0.244313	0.177977	0.231198	0.284194	0.213968	0.273343	-0.137728
Lachnospiraceae_NA_OTU515	0.312775	-0.178845	0.105836	-0.140716	-0.512554	-0.609597	-0.502102	-0.485111	-0.376341	0.190762	0.273163	0.230972	-0.0645697	0.182388	0.168983	0.222012	0.227736	0.27781	0.248709	0.240678	0.236297	0.279023	0.276397	0.225425	0.222018	0.293278	0.23588	0.299634	-0.0698992
Lachnospiraceae_NA_OTU518	0.390704	-0.239555	0.119983	-0.199155	-0.675607	-0.792647	-0.654234	-0.631612	-0.503041	0.231381	0.334957	0.279825	-0.0834105	0.21884	0.203276	0.271608	0.275559	0.343332	0.307475	0.294733	0.292239	0.344675	0.344753	0.274666	0.287618	0.373445	0.295889	0.376335	-0.110417
Lachnospiraceae_NA_OTU52	0.177575	-0.0951187	0.0649454	-0.0705979	-0.276949	-0.333705	-0.27432	-0.265229	-0.200575	0.11105	0.157576	0.134588	-0.0355646	0.107122	0.0990428	0.128318	0.13284	0.159193	0.142474	0.138992	0.135321	0.15995	0.157124	0.130735	0.121962	0.163686	0.133426	0.169302	-0.0305025
Lachnospiraceae_NA_OTU53	0.313351	-0.0590158	0.196971	0.0329689	-0.250506	-0.378834	-0.301916	-0.295292	-0.132011	0.242527	0.320281	0.29609	-0.044206	0.249617	0.227404	0.264975	0.294513	0.305823	0.272983	0.2851	0.258551	0.308321	0.280695	0.277367	0.145923	0.241032	0.2271	0.28497	0.101856
Lachnospiraceae_NA_OTU57	0.274768	-0.176344	0.0784206	-0.151456	-0.492363	-0.572634	-0.473277	-0.456686	-0.369826	0.159353	0.232509	0.192552	-0.0600017	0.149519	0.139149	0.188223	0.189442	0.239651	0.214675	0.204393	0.204092	0.240511	0.242204	0.189786	0.207284	0.266089	0.208691	0.265659	-0.0889151
Lachnospiraceae_NA_OTU58	0.352242	-0.228978	0.0983286	-0.198375	-0.637562	-0.739714	-0.611595	-0.590074	-0.480039	0.203039	0.296937	0.245276	-0.0774162	0.190056	0.176975	0.240264	0.241249	0.306557	0.274629	0.260958	0.261109	0.307628	0.310404	0.24205	0.267584	0.342394	0.267757	0.340934	-0.118151
Lachnospiraceae_NA_OTU59	0.29688	-0.206822	0.072405	-0.187222	-0.567633	-0.650148	-0.538623	-0.519288	-0.432799	0.165208	0.244901	0.199279	-0.0676067	0.152484	0.14247	0.197602	0.195693	0.255209	0.228723	0.21488	0.217558	0.255965	0.261181	0.198075	0.234335	0.294657	0.226735	0.289101	-0.119369
Lachnospiraceae_NA_OTU60	-0.153524	0.12339	-0.0250024	0.120611	0.329513	0.367928	0.306046	0.294625	0.257329	-0.0784003	-0.120268	-0.0942025	0.037763	-0.0697028	-0.065726	-0.0963641	-0.0921204	-0.128213	-0.115021	-0.105104	-0.10952	-0.128428	-0.134545	-0.095381	-0.131646	-0.159595	-0.118511	-0.151583	0.0852412
Lachnospiraceae_NA_OTU61	-0.0417338	-0.0726577	-0.0871721	-0.12095	-0.142866	-0.10493	-0.0945529	-0.0884665	-0.146607	-0.0667529	-0.0738929	-0.0827847	-0.0078377	-0.07807	-0.0692259	-0.0638061	-0.0836908	-0.0591593	-0.0523162	-0.0674411	-0.0490556	-0.0603514	-0.0399238	-0.0714686	0.0318304	0.00326961	-0.0240722	-0.0277578	-0.128744
Lachnospiraceae_NA_OTU62	-0.315759	0.205922	-0.0876443	0.178785	0.572973	0.664374	0.549356	0.530007	0.431667	-0.181726	-0.265926	-0.219516	0.0695105	-0.170004	-0.158326	-0.215145	-0.215897	-0.274654	-0.246053	-0.233688	-0.233945	-0.275608	-0.278233	-0.216696	-0.24029	-0.307222	-0.240075	-0.305706	0.106858
Lachnospiraceae_NA_OTU63	0.306269	-0.209877	0.0773334	-0.188096	-0.577954	-0.663981	-0.549822	-0.530177	-0.439378	0.171925	0.253999	0.207458	-0.0691505	0.159247	0.148662	0.205086	0.203807	0.264078	0.236648	0.222952	0.225072	0.264895	0.269551	0.205834	0.239526	0.302444	0.233638	0.297802	-0.118157
Lachnospiraceae_NA_OTU64	0.102091	-0.0249181	0.0598676	0.00250387	-0.0940709	-0.134408	-0.10789	-0.10524	-0.0546136	0.0765818	0.102142	0.0934041	-0.0153726	0.0781586	0.0713376	0.0843151	0.0928114	0.0983365	0.0878115	0.0908044	0.0832041	0.0990895	0.0912726	0.0879274	0.0511655	0.0810295	0.0744269	0.0935655	0.0250453
Lachnospiraceae_NA_OTU65	0.0548951	0.0273188	0.0630073	0.0602894	0.0385361	0.00630557	0.0101363	0.00803743	0.0536634	0.0586005	0.070718	0.0721456	-0.0013251	0.0646938	0.0580498	0.0597566	0.0723913	0.062195	0.055287	0.0637288	0.0521327	0.0630345	0.0503618	0.0647393	0.00158742	0.0256827	0.0368974	0.0451545	0.0717122
Lachnospiraceae_NA_OTU67	0.0121017	-0.0184666	-0.00464403	-0.0221598	-0.045104	-0.0458694	-0.0387531	-0.0370963	-0.038107	0.00244024	0.00608957	0.00272	-0.00446659	0.000628682	0.000954093	0.00450067	0.00243472	0.00810617	0.00733431	0.00508598	0.00704602	0.00802986	0.01033	0.00377056	0.015942	0.0164199	0.0100119	0.0130555	-0.0192219
Lachnospiraceae_NA_OTU68	0.30822	-0.0788197	0.178026	0.00236156	-0.291864	-0.412714	-0.331735	-0.323423	-0.172203	0.229669	0.306978	0.280059	-0.0470227	0.233966	0.213636	0.25328	0.27822	0.296062	0.264396	0.27283	0.250546	0.298297	0.275444	0.263918	0.156758	0.24621	0.224974	0.282934	0.0704771
Lachnospiraceae_NA_OTU69	0.158555	-0.16478	-0.00244388	-0.178628	-0.422053	-0.452058	-0.378584	-0.363556	-0.341919	0.0649893	0.109721	0.0771821	-0.0453668	0.0511955	0.0498183	0.0862953	0.074514	0.123867	0.111387	0.0948789	0.106328	0.123691	0.137776	0.0824913	0.159739	0.181232	0.125258	0.161279	-0.141459
Lachnospiraceae_NA_OTU70	0.154132	-0.16229	-0.0039695	-0.176694	-0.414891	-0.443514	-0.371549	-0.356758	-0.336676	0.0622756	0.105843	0.0738957	-0.0444604	0.0485952	0.0474104	0.0831427	0.0712728	0.11993	0.107863	0.0914619	0.10298	0.119736	0.133867	0.0792876	0.156624	0.177102	0.121926	0.157048	-0.140526
Lachnospiraceae_NA_OTU71	0.145608	-0.169796	-0.0162235	-0.190781	-0.428017	-0.45079	-0.378585	-0.363185	-0.351664	0.0517793	0.0935956	0.0609353	-0.0448109	0.0367323	0.0368178	0.0727074	0.0582291	0.109525	0.0986311	0.0803711	0.0942914	0.109166	0.125943	0.0678349	0.158455	0.174547	0.116446	0.150449	-0.15633
Lachnospiraceae_NA_OTU93	-0.011598	0.152718	0.106638	0.216694	0.338746	0.304525	0.263125	0.249851	0.311849	0.0554333	0.0465436	0.0700862	0.0272966	0.0745637	0.0643822	0.0435038	0.0722312	0.0231331	0.0197322	0.0445436	0.0177641	0.0246474	-0.00564201	0.0542851	-0.101245	-0.075051	-0.0199488	-0.0296099	0.211564
Lachnospiraceae_NA_OTU98	0.373283	-0.118707	0.198011	-0.0307953	-0.404359	-0.544701	-0.440674	-0.428595	-0.255962	0.268202	0.36276	0.32666	-0.0609119	0.270412	0.247489	0.298512	0.324111	0.353237	0.3156	0.321912	0.299213	0.355696	0.332855	0.30966	0.20465	0.308396	0.274247	0.345603	0.0520973
Lachnospiraceae_Roseburia_OTU165	0.447153	-0.102501	0.267239	0.020576	-0.397495	-0.575886	-0.46144	-0.450406	-0.225668	0.338263	0.449948	0.412677	-0.0661992	0.346024	0.315664	0.371644	0.410173	0.432226	0.385923	0.400146	0.365633	0.435595	0.399976	0.387962	0.219875	0.351987	0.325475	0.408969	0.119192
Lachnospiraceae_Roseburia_OTU166	-0.111312	0.00780398	-0.0799302	-0.0307624	0.0601834	0.109177	0.0852232	0.0840094	0.0200585	-0.0917839	-0.118879	-0.112265	0.01346	-0.0959978	-0.0871453	-0.0987879	-0.111888	-0.11165	-0.0995803	-0.106093	-0.0942348	-0.112677	-0.100127	-0.104172	-0.0434572	-0.0798407	-0.0796638	-0.0995636	-0.0550078
Lachnospiraceae_Roseburia_OTU167	0.193111	-0.0715161	0.0947895	-0.0305599	-0.231306	-0.301293	-0.244888	-0.237765	-0.153024	0.134426	0.183747	0.163552	-0.0332343	0.134267	0.123147	0.150851	0.162093	0.180428	0.161268	0.162837	0.152958	0.181592	0.171878	0.155864	0.112306	0.163983	0.142652	0.180072	0.0124964
Lachnospiraceae_Roseburia_OTU180	0.210852	-0.14291	0.0544371	-0.127207	-0.394435	-0.45407	-0.375882	-0.362494	-0.299268	0.119039	0.17548	0.143677	-0.0473375	0.110515	0.103112	0.141753	0.141185	0.182168	0.163235	0.154071	0.155239	0.182747	0.185624	0.142385	0.163897	0.207525	0.160728	0.204823	-0.0790839
Lachnospiraceae_Roseburia_OTU181	0.0996149	-0.104348	-0.00215736	-0.113416	-0.266961	-0.2856	-0.239228	-0.229715	-0.216492	0.0404791	0.0686151	0.0480486	-0.0286426	0.031707	0.0309018	0.0539256	0.046361	0.0776336	0.0698184	0.0593086	0.0666531	0.077514	0.0865345	0.0514743	0.100882	0.114223	0.0787586	0.101431	-0.0900496
Lachnospiraceae_Roseburia_OTU183	-0.0485151	-0.0621351	-0.0844375	-0.108279	-0.117209	-0.0788893	-0.0725448	-0.0674019	-0.124897	-0.0680455	-0.0772375	-0.0842148	-0.00530502	-0.078325	-0.069676	-0.0662662	-0.0849586	-0.0636616	-0.0563914	-0.0702271	-0.0529722	-0.0648091	-0.0457068	-0.0735065	0.022786	-0.00600817	-0.0296959	-0.0350957	-0.117723
Lachnospiraceae_Roseburia_OTU184	0.128539	-0.0935242	0.0283387	-0.0868182	-0.254471	-0.289167	-0.239862	-0.231146	-0.195498	0.0698276	0.104491	0.0841395	-0.0299493	0.0638062	0.0597613	0.0841465	0.0825318	0.109587	0.098241	0.0915801	0.0934731	0.109871	0.112957	0.084054	0.103991	0.129324	0.0984733	0.125674	-0.057372
Lachnospiraceae_Roseburia_OTU185	-0.233278	0.245517	0.00592637	0.26727	0.627697	0.671046	0.562156	0.539779	0.509337	-0.0942995	-0.160235	-0.111898	0.067272	-0.0736083	-0.0718072	-0.125874	-0.10793	-0.181538	-0.163271	-0.138466	-0.155878	-0.181245	-0.20261	-0.120047	-0.23698	-0.267995	-0.184525	-0.237676	0.21253
Lachnospiraceae_Roseburia_OTU186	0.327945	-0.238662	0.0722629	-0.221576	-0.649351	-0.73786	-0.612054	-0.589812	-0.498883	0.178132	0.266571	0.21464	-0.0764194	0.162762	0.152446	0.214668	0.210538	0.27958	0.250635	0.233633	0.238472	0.280306	0.28819	0.214428	0.265349	0.32997	0.251242	0.320643	-0.146448
Lachnospiraceae_Roseburia_OTU188	0.334848	-0.245014	0.0727791	-0.228162	-0.665925	-0.755954	-0.627159	-0.604334	-0.512092	0.181313	0.271667	0.218443	-0.0782543	0.165449	0.155013	0.218716	0.214236	0.285161	0.255648	0.238064	0.24325	0.285888	0.294214	0.218372	0.27178	0.337499	0.256632	0.327561	-0.15143
Lachnospiraceae_Roseburia_OTU189	0.251198	-0.274701	-0.0141942	-0.302744	-0.69851	-0.742517	-0.622618	-0.597629	-0.569514	0.0971268	0.168539	0.114937	-0.0741995	0.0735162	0.0723313	0.131888	0.110521	0.193121	0.173768	0.145325	0.165978	0.192696	0.217849	0.124843	0.261758	0.293117	0.199492	0.257242	-0.243623
Lachnospiraceae_Roseburia_OTU191	0.311008	-0.073406	0.184273	0.0112518	-0.281094	-0.404624	-0.324482	-0.316624	-0.161268	0.234367	0.312132	0.28589	-0.0464037	0.239493	0.218531	0.257741	0.28412	0.300141	0.268002	0.277539	0.253924	0.302462	0.278128	0.268932	0.154275	0.245745	0.226539	0.284717	0.0798784
Lachnospiraceae_Roseburia_OTU193	0.371768	-0.2375	0.106937	-0.203334	-0.663775	-0.772669	-0.638517	-0.616164	-0.498144	0.216079	0.315016	0.261119	-0.0809966	0.202914	0.188803	0.25506	0.256927	0.324505	0.290679	0.276951	0.276341	0.325681	0.327743	0.257256	0.279761	0.359542	0.282281	0.359305	-0.118733
Lachnospiraceae_Roseburia_OTU94	0.263304	-0.136185	0.0999738	-0.097653	-0.400027	-0.485441	-0.39863	-0.38557	-0.287508	0.166739	0.235533	0.202178	-0.0519068	0.161541	0.149206	0.191987	0.199653	0.237159	0.21222	0.207871	0.201532	0.238334	0.233133	0.195933	0.177751	0.240577	0.197469	0.250422	-0.0382837
Lachnospiraceae_Tuzzerella_OTU479	0.278161	0.11174	0.299069	0.266861	0.136855	-0.0195521	0.00669373	-0.00163167	0.217499	0.285518	0.347985	0.351204	-0.0112638	0.312956	0.28124	0.293344	0.352079	0.309043	0.274857	0.313155	0.259318	0.313012	0.254349	0.316599	0.0250359	0.141862	0.189011	0.232184	0.325199
Lactobacillaceae_Lactobacillus_OTU387	-0.193151	0.13436	-0.047258	0.121519	0.368868	0.422605	0.350097	0.337535	0.281175	-0.107571	-0.159411	-0.129759	0.0439513	-0.099318	-0.0927884	-0.128632	-0.127429	-0.166086	-0.148848	-0.139875	-0.141581	-0.16658	-0.169932	-0.128954	-0.152333	-0.191618	-0.147499	-0.188065	0.0773766
Lactobacillaceae_Lactobacillus_OTU389	0.186078	0.0462769	0.178515	0.137301	0.0292325	-0.0680262	-0.0431768	-0.046282	0.0874373	0.178816	0.221741	0.219611	-0.0123885	0.193503	0.174368	0.186151	0.219801	0.20022	0.178224	0.199066	0.168302	0.202571	0.16925	0.199582	0.0348761	0.107408	0.128623	0.158927	0.176815
Lactobacillaceae_Lactobacillus_OTU390	-0.233012	0.08784	-0.113204	0.0391139	0.282484	0.366532	0.298077	0.289348	0.187797	-0.161539	-0.221113	-0.196512	0.0403649	-0.161148	-0.147844	-0.181472	-0.19473	-0.217354	-0.194282	-0.195917	-0.184281	-0.218742	-0.207343	-0.187405	-0.136496	-0.198545	-0.172245	-0.217474	-0.0128652
Lactobacillaceae_Lactobacillus_OTU393	-0.00740521	0.0545578	0.0355807	0.0761806	0.122279	0.111548	0.0961149	0.0913573	0.111528	0.0170159	0.0130552	0.0216251	0.010107	0.0236972	0.020336	0.0125657	0.0223993	0.00494011	0.00408582	0.0127204	0.00354317	0.00544853	-0.00495689	0.0162424	-0.0372972	-0.0290509	-0.00944355	-0.0134667	0.0736414
Marinifilaceae_Odoribacter_OTU252	0.0593079	0.147053	0.157029	0.235286	0.298891	0.233641	0.207677	0.195237	0.297658	0.113603	0.122001	0.141226	0.0186044	0.135329	0.119559	0.106186	0.143121	0.0940955	0.0830276	0.111871	0.0776659	0.0962571	0.058117	0.120346	-0.0731212	-0.0238877	0.0308504	0.0339002	0.245613
Muribaculaceae_NA_OTU215	0.280802	-0.241828	0.0335134	-0.243971	-0.638024	-0.704108	-0.586789	-0.564502	-0.503583	0.13649	0.213713	0.16361	-0.0718218	0.118503	0.112409	0.170537	0.159577	0.230813	0.207178	0.186332	0.197386	0.231034	0.24558	0.167534	0.251064	0.298998	0.217999	0.279295	-0.179001
Muribaculaceae_NA_OTU216	0.361747	0.0496564	0.316538	0.208571	-0.0313945	-0.210036	-0.151404	-0.153952	0.0877873	0.330383	0.415442	0.405235	-0.0309552	0.353742	0.319489	0.347614	0.405048	0.380015	0.33849	0.372244	0.319871	0.384155	0.327763	0.370714	0.0934659	0.226515	0.253143	0.314068	0.286079
Muribaculaceae_NA_OTU217	0.265224	-0.202504	0.0512622	-0.192932	-0.545924	-0.61505	-0.510875	-0.492066	-0.422816	0.140004	0.211908	0.168482	-0.0634211	0.126352	0.118702	0.170252	0.165033	0.223938	0.20082	0.185477	0.19114	0.224424	0.232773	0.16935	0.22064	0.27103	0.203919	0.260521	-0.13201
Muribaculaceae_NA_OTU218	0.300681	-0.240013	0.0502166	-0.233832	-0.641749	-0.717414	-0.596639	-0.574412	-0.500622	0.154255	0.236188	0.185387	-0.0736786	0.137433	0.129524	0.189316	0.181331	0.251487	0.225598	0.206453	0.214798	0.251926	0.263562	0.187514	0.256782	0.311847	0.23198	0.29667	-0.164587
Muribaculaceae_NA_OTU219	0.152189	0.00496258	0.121114	0.0646892	-0.0480699	-0.119102	-0.0903557	-0.0900491	0.00445253	0.132179	0.168599	0.161909	-0.0157382	0.139954	0.126708	0.140602	0.16161	0.156229	0.139248	0.150775	0.131679	0.157801	0.137389	0.149131	0.049463	0.102294	0.10772	0.134147	0.0975703
Muribaculaceae_NA_OTU220	-0.0507422	-0.128	-0.136004	-0.204468	-0.260506	-0.204114	-0.18134	-0.170508	-0.259124	-0.0981309	-0.105228	-0.122006	-0.0162899	-0.117	-0.103348	-0.0916241	-0.123657	-0.0810057	-0.0714693	-0.0965139	-0.0668456	-0.0828784	-0.0497922	-0.103902	0.0639519	0.0213978	-0.0262271	-0.0287273	-0.213266
Muribaculaceae_NA_OTU222	-0.0173017	-0.157497	-0.132541	-0.234533	-0.338016	-0.289313	-0.252389	-0.238842	-0.320519	-0.0821751	-0.0800482	-0.102898	-0.0249621	-0.103276	-0.0902989	-0.0715622	-0.105039	-0.0536782	-0.046935	-0.0745793	-0.0434659	-0.055532	-0.0205683	-0.0842497	0.0942954	0.0573119	-0.00021233	0.00462214	-0.235581
Muribaculaceae_NA_OTU223	0.167438	0.16071	0.250748	0.295913	0.28691	0.168569	0.160434	0.147335	0.321479	0.211851	0.245721	0.261717	0.0091492	0.240406	0.214484	0.209672	0.263539	0.207415	0.183971	0.222705	0.173064	0.210801	0.156052	0.230648	-0.0444276	0.0443416	0.106609	0.127929	0.329428
Muribaculaceae_NA_OTU224	-0.327012	-0.0013961	-0.253227	-0.125584	0.123572	0.273801	0.20966	0.208199	0.00932989	-0.28005	-0.358678	-0.342909	0.0353967	-0.295563	-0.267778	-0.298833	-0.342136	-0.333571	-0.297368	-0.320582	-0.28126	-0.33685	-0.294919	-0.316468	-0.112183	-0.223871	-0.232171	-0.289418	-0.196395
Muribaculaceae_NA_OTU225	-0.171298	0.114457	-0.0454696	0.100964	0.316844	0.365718	0.302618	0.291884	0.239775	-0.0974119	-0.1432	-0.11761	0.0381772	-0.0906987	-0.0845642	-0.115744	-0.115608	-0.148371	-0.132939	-0.125771	-0.126416	-0.148859	-0.150855	-0.11638	-0.132104	-0.167873	-0.130451	-0.166192	0.0618966
Muribaculaceae_NA_OTU226	-0.0586221	-0.0414059	-0.0765429	-0.0820903	-0.0679253	-0.0303398	-0.0312978	-0.0279978	-0.0822505	-0.0678131	-0.0802647	-0.0836295	-0.000670084	-0.0758959	-0.0679067	-0.0681458	-0.0840615	-0.0692172	-0.0614651	-0.0725326	-0.0578933	-0.0702443	-0.0541669	-0.0743801	0.00609305	-0.0220528	-0.0384645	-0.0466713	-0.094079
Muribaculaceae_NA_OTU227	-0.0700329	0.0749127	0.00269142	0.0819825	0.191081	0.203782	0.170784	0.163961	0.155367	-0.0277941	-0.0476368	-0.0329443	0.0204014	-0.0214271	-0.0209745	-0.0373619	-0.0317363	-0.054224	-0.0487772	-0.041128	-0.0465777	-0.0541234	-0.0607879	-0.0355227	-0.0719119	-0.0809849	-0.0554892	-0.071506	0.0655284
Muribaculaceae_NA_OTU228	0.0910267	-0.272601	-0.136119	-0.360226	-0.631892	-0.603037	-0.515267	-0.491234	-0.559268	-0.0388518	-0.0060627	-0.0515226	-0.0563876	-0.069702	-0.0574813	-0.0134962	-0.0555216	0.0303735	0.0286679	-0.0106787	0.0287219	0.0283724	0.0734841	-0.0289709	0.205038	0.182242	0.0855602	0.115131	-0.335836
Muribaculaceae_NA_OTU229	-0.124936	-0.0444737	-0.130002	-0.111588	-0.0489615	0.0198096	0.00655774	0.00980254	-0.086037	-0.125795	-0.154081	-0.154666	0.00603323	-0.137383	-0.123556	-0.129732	-0.15498	-0.137499	-0.12232	-0.138562	-0.115435	-0.13922	-0.114061	-0.13975	-0.0148832	-0.0662278	-0.0853325	-0.105009	-0.137889
Muribaculaceae_NA_OTU231	0.197827	-0.038424	0.123471	0.0191264	-0.160703	-0.241418	-0.192559	-0.188276	-0.0857193	0.152615	0.201749	0.186302	-0.0281072	0.156941	0.143003	0.166873	0.18529	0.192807	0.17211	0.179564	0.163018	0.194372	0.177174	0.174609	0.0928672	0.152682	0.143464	0.180057	0.0626369
Muribaculaceae_NA_OTU233	-0.0797993	-0.12686	-0.157548	-0.213797	-0.24676	-0.177346	-0.160595	-0.150002	-0.255718	-0.122474	-0.136609	-0.151795	-0.0129292	-0.142559	-0.126531	-0.11773	-0.15336	-0.110356	-0.0976419	-0.124537	-0.0916079	-0.112507	-0.0759578	-0.13148	0.053179	0.000950086	-0.046954	-0.0546041	-0.228909
Muribaculaceae_NA_OTU234	0.199764	-0.0646744	0.105097	-0.0181421	-0.218907	-0.293714	-0.23775	-0.231186	-0.13932	0.143038	0.193687	0.174196	-0.0327929	0.144073	0.13189	0.159343	0.172815	0.188773	0.168667	0.171853	0.159916	0.190077	0.178092	0.165223	0.11025	0.165544	0.146853	0.185096	0.0262379
Muribaculaceae_NA_OTU235	0.129211	-0.107277	0.0184486	-0.106472	-0.284831	-0.316275	-0.263315	-0.253406	-0.223566	0.0645174	0.0998916	0.0774383	-0.0323668	0.0567558	0.0536593	0.0798891	0.0756384	0.107124	0.0961256	0.0872043	0.0915533	0.107268	0.113129	0.0788057	0.11298	0.135826	0.100005	0.128011	-0.0766449
Muribaculaceae_NA_OTU237	-0.0666064	-0.15361	-0.16762	-0.247536	-0.310416	-0.240124	-0.21392	-0.200948	-0.310757	-0.122646	-0.132538	-0.152393	-0.0189268	-0.145558	-0.128691	-0.115167	-0.154361	-0.103034	-0.0909579	-0.121415	-0.0851283	-0.105338	-0.064905	-0.130207	0.0747724	0.021758	-0.0355318	-0.0395333	-0.259331
Muribaculaceae_NA_OTU238	-0.0563224	-0.142379	-0.151189	-0.227391	-0.289816	-0.227144	-0.201789	-0.189739	-0.288237	-0.109052	-0.116918	-0.135586	-0.0181329	-0.130035	-0.114859	-0.101807	-0.137423	-0.0899832	-0.0793888	-0.107238	-0.0742517	-0.0920651	-0.0552774	-0.115458	0.0711773	0.0238837	-0.0290882	-0.0318482	-0.237151
Muribaculaceae_NA_OTU239	0.079865	-0.0108719	0.0533585	0.0144389	-0.0547213	-0.0885083	-0.0699716	-0.0686444	-0.0251436	0.0635979	0.0832487	0.0777105	-0.0105562	0.065942	0.0599759	0.0690119	0.0773664	0.0789006	0.0704027	0.0741906	0.066655	0.0795817	0.0716734	0.0724815	0.0345371	0.0596011	0.0575622	0.0721035	0.0319251
Muribaculaceae_NA_OTU240	-0.112269	0.0475745	-0.050569	0.0264482	0.1476	0.186736	0.152408	0.147748	0.101193	-0.0755853	-0.104499	-0.0918553	0.0203437	-0.0747205	-0.0686941	-0.0855767	-0.090924	-0.103523	-0.0925675	-0.0924738	-0.0878361	-0.104136	-0.0997357	-0.088043	-0.06911	-0.0979693	-0.0833936	-0.105448	0.00131372
NA_NA_OTU316	-0.31049	0.155432	-0.121795	0.107685	0.460424	0.562481	0.461434	0.44648	0.328512	-0.198828	-0.279744	-0.241188	0.0603296	-0.193363	-0.17844	-0.22822	-0.238281	-0.280841	-0.251274	-0.247012	-0.238586	-0.282281	-0.275075	-0.233259	-0.206321	-0.281424	-0.232462	-0.294646	0.0377644
NA_NA_OTU380	0.19259	-0.0171906	0.135502	0.0478854	-0.112201	-0.196013	-0.153625	-0.151205	-0.0422258	0.157225	0.204251	0.192254	-0.0239169	0.16404	0.148994	0.169615	0.191549	0.19233	0.171561	0.18221	0.162374	0.194069	0.173121	0.178656	0.0775371	0.139759	0.138116	0.17273	0.0898976
NA_NA_OTU386	0.193061	-0.161811	0.0264122	-0.161291	-0.428915	-0.475503	-0.395983	-0.381045	-0.337148	0.0957473	0.148663	0.114885	-0.0486207	0.0839539	0.0794387	0.118827	0.112174	0.159711	0.143325	0.129739	0.136518	0.159911	0.168985	0.117095	0.169779	0.203615	0.14954	0.191461	-0.116698
NA_NA_OTU415	0.258349	-0.00513998	0.195332	0.0901774	-0.111289	-0.228358	-0.176086	-0.174392	-0.0201013	0.218576	0.280944	0.267546	-0.0290286	0.230028	0.208533	0.233876	0.266849	0.262102	0.233692	0.250984	0.221069	0.264626	0.232797	0.247341	0.0926022	0.179607	0.183901	0.229439	0.146227
NA_NA_OTU449	0.187821	-0.0493659	0.107473	-0.000494024	-0.180776	-0.254073	-0.204385	-0.199204	-0.107659	0.139382	0.186546	0.169941	-0.0288819	0.141829	0.129538	0.153869	0.168802	0.180106	0.160851	0.165766	0.152433	0.181454	0.167806	0.160252	0.096374	0.15062	0.137195	0.172581	0.0410365
NA_NA_OTU450	0.307538	-0.0751147	0.180304	0.00746718	-0.283491	-0.404987	-0.325092	-0.317104	-0.164623	0.230671	0.307668	0.28134	-0.0463168	0.235414	0.21487	0.25397	0.279554	0.296214	0.264511	0.273518	0.250632	0.298482	0.274945	0.264848	0.154163	0.244114	0.224205	0.281861	0.0753714
NA_NA_OTU451	0.201263	0.0286195	0.176861	0.117478	-0.0152945	-0.114941	-0.0825746	-0.0840781	0.0508655	0.184238	0.231522	0.225993	-0.0170532	0.197362	0.178232	0.193751	0.225902	0.211653	0.18852	0.207466	0.178145	0.213968	0.182386	0.206677	0.0513691	0.125589	0.140764	0.17461	0.160584
NA_NA_OTU461	0.348314	-0.129292	0.170745	-0.0555536	-0.417859	-0.544018	-0.442205	-0.42933	-0.276618	0.242336	0.331308	0.294836	-0.0599955	0.242011	0.221976	0.271984	0.292201	0.325369	0.290818	0.2936	0.275835	0.327466	0.310006	0.281003	0.202757	0.295906	0.257324	0.324832	0.0221119
NA_NA_OTU462	0.0922879	-0.114698	-0.0156408	-0.131168	-0.286777	-0.299379	-0.251801	-0.241428	-0.237325	0.0297891	0.0565755	0.0348099	-0.0296085	0.0193401	0.0199118	0.0435756	0.0329966	0.0677979	0.0611104	0.048349	0.0584775	0.0674948	0.0796012	0.0399587	0.104938	0.11374	0.0743479	0.0962527	-0.109211
NA_NA_OTU463	-0.0085539	-0.165658	-0.131971	-0.243041	-0.359265	-0.312458	-0.271719	-0.257423	-0.337485	-0.0781912	-0.0736336	-0.0981382	-0.0273064	-0.0999335	-0.0871002	-0.0664714	-0.100414	-0.0466311	-0.040605	-0.069004	-0.0374305	-0.0484847	-0.0129375	-0.0792993	0.102516	0.066902	0.00662706	0.0134024	-0.242054
NA_NA_OTU464	0.179058	-0.151807	0.023186	-0.1521	-0.401597	-0.444358	-0.370162	-0.356158	-0.316227	0.0880621	0.137209	0.10562	-0.0453896	0.076901	0.0728398	0.109596	0.103082	0.147731	0.132587	0.119696	0.126302	0.147898	0.156674	0.10786	0.158568	0.189608	0.138827	0.177794	-0.110712
NA_NA_OTU477	-0.0691062	0.0982901	0.0210988	0.116174	0.241888	0.248113	0.20931	0.200469	0.203003	-0.0169996	-0.0375529	-0.0193886	0.0242854	-0.00757742	-0.00891211	-0.0282375	-0.0178588	-0.0479293	-0.0433019	-0.0316648	-0.0415365	-0.0475699	-0.0592151	-0.024603	-0.0864758	-0.0906186	-0.0566236	-0.0736457	0.0995201
Oscillospiraceae_Colidextribacter_OTU209	0.259504	-0.247244	0.0129908	-0.25986	-0.641632	-0.696554	-0.582048	-0.559395	-0.513835	0.115973	0.188287	0.13841	-0.0704243	0.0962888	0.0923938	0.149189	0.134354	0.207869	0.186756	0.163504	0.178101	0.20782	0.226204	0.144639	0.247148	0.286757	0.203286	0.261121	-0.19941
Oscillospiraceae_Colidextribacter_OTU302	0.453191	-0.117076	0.260865	0.00175938	-0.431732	-0.609118	-0.489748	-0.477423	-0.255612	0.337187	0.450907	0.411148	-0.0693416	0.343354	0.313547	0.371992	0.408428	0.435044	0.388521	0.400722	0.368175	0.438317	0.404962	0.387545	0.231242	0.362535	0.330882	0.416162	0.101933
Oscillospiraceae_Colidextribacter_OTU303	0.313393	-0.105283	0.161988	-0.0339917	-0.351787	-0.468157	-0.379381	-0.368753	-0.226358	0.222767	0.302378	0.271225	-0.0520974	0.223898	0.205064	0.248628	0.269007	0.295277	0.263852	0.268208	0.250186	0.297282	0.279275	0.257568	0.175395	0.261387	0.230678	0.290867	0.0356981
Oscillospiraceae_Colidextribacter_OTU304	-0.263866	0.247248	-0.0163516	0.258217	0.64333	0.70025	0.584883	0.562208	0.514005	-0.119699	-0.193063	-0.142972	0.0709003	-0.100219	-0.0959549	-0.153167	-0.138905	-0.212314	-0.190718	-0.167772	-0.181849	-0.212308	-0.230138	-0.148851	-0.248659	-0.289754	-0.206385	-0.264984	0.196822
Oscillospiraceae_Colidextribacter_OTU305	0.267135	-0.157617	0.0867076	-0.127231	-0.44842	-0.530042	-0.436986	-0.422052	-0.331355	0.160843	0.231414	0.194648	-0.0559778	0.153063	0.141971	0.187892	0.191816	0.236158	0.211453	0.203776	0.200933	0.237142	0.235912	0.190443	0.192722	0.252622	0.201834	0.256529	-0.0666647
Oscillospiraceae_Colidextribacter_OTU306	0.235607	0.102728	0.259433	0.237736	0.133608	-0.000964082	0.0191967	0.0114455	0.200706	0.245297	0.297885	0.301827	-0.00816296	0.269578	0.242124	0.25133	0.30268	0.263614	0.234411	0.268206	0.221114	0.267062	0.215693	0.271631	0.01606	0.116609	0.159476	0.19564	0.28701
Oscillospiraceae_Colidextribacter_OTU307	0.0753277	0.0133	0.0681537	0.0477162	-5.89249e-05	-0.0380243	-0.0265732	-0.0273599	0.024316	0.0700631	0.0876569	0.0859769	-0.00594133	0.0753085	0.0679595	0.0734329	0.0859788	0.0798089	0.0710715	0.0785967	0.0671452	0.0807028	0.0683443	0.0784641	0.0175781	0.0458676	0.0524858	0.0650244	0.0638052
Oscillospiraceae_Colidextribacter_OTU308	-0.0158667	0.0261407	0.0075487	0.0318464	0.0633584	0.0638626	0.0540382	0.0516991	0.053896	-0.00237413	-0.00723586	-0.00252775	0.00618503	0.000249538	-0.000318111	-0.0052178	-0.00212698	-0.0101867	-0.00923384	-0.00596234	-0.00888792	-0.010066	-0.0134831	-0.00411652	-0.0221299	-0.0223758	-0.0132747	-0.0173615	0.0279614
Oscillospiraceae_Colidextribacter_OTU309	0.309849	-0.256494	0.0448129	-0.254227	-0.681373	-0.756973	-0.630168	-0.606471	-0.534572	0.155038	0.239836	0.186106	-0.0774873	0.136523	0.129042	0.191844	0.1818	0.257058	0.230661	0.209395	0.219684	0.257413	0.27131	0.189302	0.270446	0.325382	0.239756	0.306877	-0.182713
Oscillospiraceae_Intestinimonas_OTU194	0.124801	0.0514778	0.135198	0.121676	0.0643438	-0.00617833	0.00525294	0.00140132	0.100324	0.128676	0.156649	0.158296	-0.00482453	0.14116	0.126832	0.132089	0.158707	0.138964	0.123585	0.140993	0.11659	0.140759	0.114159	0.142623	0.0103768	0.0630578	0.0846991	0.104002	0.147828
Oscillospiraceae_Intestinimonas_OTU195	0.252895	-0.180073	0.0587313	-0.165119	-0.492056	-0.561338	-0.465339	-0.448531	-0.376616	0.139066	0.207107	0.167658	-0.058254	0.127725	0.11948	0.166948	0.16455	0.216507	0.194065	0.18162	0.184619	0.21711	0.222363	0.167059	0.202096	0.252712	0.193441	0.246762	-0.107252
Oscillospiraceae_Intestinimonas_OTU196	0.318472	-0.135472	0.143056	-0.0757754	-0.419829	-0.530711	-0.433201	-0.419936	-0.288109	0.214189	0.296228	0.260285	-0.057797	0.211669	0.194612	0.24257	0.257636	0.293543	0.262482	0.262129	0.249069	0.295276	0.282902	0.249527	0.196373	0.278135	0.2366	0.299187	-0.00446821
Oscillospiraceae_NA_OTU197	0.352565	-0.210898	0.112262	-0.17208	-0.598115	-0.705096	-0.581544	-0.561587	-0.443183	0.211051	0.304306	0.255349	-0.0743694	0.200413	0.185984	0.246962	0.251572	0.311025	0.278506	0.267893	0.26467	0.312293	0.311266	0.250115	0.256184	0.334674	0.266601	0.338931	-0.0920949
Oscillospiraceae_NA_OTU198	0.105456	0.0747969	0.13793	0.148124	0.122873	0.0551794	0.0568231	0.0508597	0.148596	0.122123	0.14451	0.15061	0.00125848	0.136704	0.122309	0.122699	0.151391	0.124587	0.110632	0.130594	0.104202	0.126438	0.0974514	0.133937	-0.011159	0.0395343	0.0691706	0.0839183	0.169685
Oscillospiraceae_NA_OTU199	0.157046	0.0833579	0.184191	0.18001	0.121634	0.0280808	0.0377071	0.0312524	0.164133	0.169873	0.204331	0.209198	-0.00290392	0.187975	0.168587	0.172797	0.209973	0.17912	0.159198	0.184222	0.150088	0.181578	0.144241	0.18744	0.00122838	0.0711882	0.105158	0.128521	0.2126
Oscillospiraceae_NA_OTU200	-0.0061325	-0.0017272	-0.00603619	-0.00481751	-0.00140567	0.00185196	0.00108476	0.00120458	-0.00329369	-0.00597965	-0.00738624	-0.00734642	0.000373838	-0.0064897	-0.00584431	-0.00620647	-0.00735551	-0.00664482	-0.00591373	-0.0066345	-0.00558337	-0.00672446	-0.0055843	-0.00666419	-0.00102075	-0.00345103	-0.00422351	-0.0052121	-0.00611629
Oscillospiraceae_NA_OTU201	0.339851	-0.0963194	0.189174	-0.0110192	-0.342414	-0.47323	-0.381531	-0.371551	-0.209066	0.249212	0.334831	0.303734	-0.0534526	0.252738	0.231009	0.27594	0.301575	0.324291	0.289665	0.297384	0.274549	0.326655	0.303415	0.286967	0.178837	0.275612	0.248784	0.313162	0.0642479
Oscillospiraceae_NA_OTU203	0.105736	-0.0648004	0.0324939	-0.0538532	-0.182773	-0.214455	-0.177004	-0.170885	-0.136076	0.0626316	0.0906611	0.0757453	-0.0225682	0.0592413	0.0550272	0.0735158	0.074591	0.0929228	0.0832179	0.0797745	0.0790941	0.0932865	0.0933013	0.0743456	0.0778186	0.101052	0.0800739	0.101843	-0.0298387
Oscillospiraceae_NA_OTU204	0.123318	0.00581466	0.0994959	0.0550137	-0.0350254	-0.0930467	-0.0702131	-0.0701199	0.00726511	0.107871	0.137311	0.13216	-0.0124469	0.114403	0.103538	0.114565	0.131942	0.127002	0.113187	0.122829	0.107025	0.128295	0.111383	0.12161	0.0389378	0.0821001	0.0871478	0.108472	0.0816264
Oscillospiraceae_NA_OTU264	0.279058	0.0983233	0.289606	0.247777	0.107142	-0.0462026	-0.0163436	-0.0235035	0.190106	0.280544	0.343762	0.344918	-0.0136486	0.306295	0.275484	0.289411	0.345606	0.306886	0.273013	0.309122	0.257652	0.310721	0.254735	0.311712	0.0338884	0.148372	0.190677	0.234677	0.30654
Oscillospiraceae_NA_OTU266	0.327612	-0.19422	0.105641	-0.157366	-0.55195	-0.651812	-0.537453	-0.51906	-0.408245	0.196863	0.283447	0.238219	-0.0688073	0.187203	0.173667	0.230103	0.234733	0.289412	0.259141	0.249573	0.246255	0.290609	0.289291	0.233164	0.236938	0.310217	0.247597	0.31472	-0.0830722
Oscillospiraceae_NA_OTU267	0.231657	-0.210195	0.0195567	-0.216749	-0.549758	-0.601509	-0.501985	-0.482673	-0.437248	0.108028	0.172162	0.129219	-0.0610742	0.0918111	0.0875653	0.136904	0.125745	0.18797	0.1688	0.149807	0.160899	0.188038	0.202262	0.133628	0.21393	0.251365	0.180665	0.231768	-0.162966
Oscillospiraceae_NA_OTU271	0.250472	-0.0682945	0.141461	-0.00422213	-0.246466	-0.343576	-0.276682	-0.26956	-0.14859	0.184823	0.247818	0.225304	-0.0389358	0.187769	0.171558	0.204324	0.22375	0.239621	0.214019	0.22016	0.202834	0.241392	0.223703	0.212652	0.130089	0.201944	0.183149	0.230461	0.0512041
Oscillospiraceae_NA_OTU272	0.383324	-0.0205943	0.280008	0.115028	-0.193508	-0.363851	-0.282971	-0.279335	-0.0562688	0.318763	0.411818	0.389989	-0.0452815	0.334083	0.303139	0.342419	0.388775	0.385924	0.344169	0.36765	0.325656	0.38953	0.345003	0.361431	0.145655	0.272188	0.273856	0.342071	0.198414
Oscillospiraceae_NA_OTU273	0.290485	-0.120381	0.132895	-0.0645049	-0.375963	-0.477926	-0.389801	-0.377977	-0.256294	0.19673	0.271432	0.239127	-0.0521749	0.194842	0.179051	0.222382	0.236754	0.268476	0.240047	0.240259	0.227759	0.270091	0.258141	0.228965	0.177088	0.252294	0.215564	0.272492	0.00048135
Oscillospiraceae_NA_OTU296	0.121721	0.00347378	0.0964929	0.0510217	-0.0395306	-0.0962141	-0.0730958	-0.0728078	0.00255114	0.105505	0.134654	0.129229	-0.0126719	0.11166	0.101102	0.112279	0.128982	0.124839	0.111273	0.120409	0.105228	0.126091	0.109869	0.119063	0.0398761	0.0820323	0.086193	0.107354	0.0773286
Oscillospiraceae_NA_OTU297	0.088562	-0.224704	-0.10177	-0.291821	-0.526105	-0.50852	-0.433504	-0.413628	-0.461506	-0.020464	0.0098192	-0.0283143	-0.0479544	-0.0452594	-0.0363311	0.00121789	-0.0316435	0.038824	0.035922	0.00443944	0.035301	0.0373095	0.0727722	-0.0108126	0.17369	0.159508	0.0801367	0.106883	-0.268786
Oscillospiraceae_NA_OTU298	0.361215	-0.165685	0.15315	-0.103361	-0.502507	-0.625156	-0.511478	-0.495392	-0.351309	0.237788	0.331319	0.288741	-0.0676049	0.23338	0.214913	0.270865	0.28557	0.330187	0.295325	0.292906	0.280312	0.332024	0.320491	0.277858	0.230388	0.320749	0.269278	0.340865	-0.0222775
Oscillospiraceae_NK4A214_group_OTU263	0.353782	-0.0763592	0.215023	0.0231391	-0.304121	-0.446489	-0.357154	-0.348834	-0.168883	0.269657	0.357831	0.329056	-0.0515682	0.276408	0.252041	0.295718	0.32714	0.343056	0.306277	0.318325	0.290144	0.345772	0.316606	0.308982	0.170945	0.276406	0.257148	0.322971	0.101082
Oscillospiraceae_Oscillibacter_OTU274	0.416314	-0.0942943	0.24967	0.020804	-0.36759	-0.533973	-0.427711	-0.417537	-0.207784	0.315421	0.419357	0.384828	-0.0614396	0.322793	0.294443	0.346416	0.382513	0.402677	0.359533	0.372965	0.340623	0.405825	0.372427	0.361693	0.203986	0.327212	0.302941	0.38062	0.112599
Oscillospiraceae_Oscillibacter_OTU276	-0.211561	0.153803	-0.0467389	0.142709	0.418552	0.475691	0.394573	0.380239	0.321508	-0.114983	-0.17203	-0.138553	0.0492716	-0.105089	-0.0984222	-0.138541	-0.135909	-0.180397	-0.161719	-0.150777	-0.15387	-0.180866	-0.185919	-0.138398	-0.171077	-0.212796	-0.162066	-0.20683	0.0942455
Oscillospiraceae_Oscillibacter_OTU277	0.213163	-0.155132	0.0469685	-0.144027	-0.422081	-0.479611	-0.397837	-0.38338	-0.324277	0.115784	0.173269	0.139514	-0.0496727	0.105793	0.0990881	0.139532	0.136847	0.181725	0.162911	0.151859	0.155005	0.182197	0.187322	0.139376	0.172477	0.21448	0.163306	0.208417	-0.0951943
Oscillospiraceae_Oscillibacter_OTU278	0.0194552	-0.0201721	-0.00026431	-0.0218502	-0.0516844	-0.0553783	-0.0463748	-0.0445349	-0.0418587	0.0079945	0.0134813	0.00949579	-0.00555864	0.00630801	0.00613559	0.0106054	0.00916906	0.0152096	0.0136769	0.0116591	0.0130553	0.0151885	0.0169071	0.0101421	0.0195705	0.0222171	0.0153659	0.0197835	-0.0172902
Oscillospiraceae_Oscillibacter_OTU279	0.210268	-0.0628485	0.114579	-0.0115299	-0.218978	-0.299072	-0.241503	-0.235047	-0.135988	0.152796	0.205899	0.186169	-0.0336263	0.154558	0.141352	0.169573	0.184789	0.199896	0.178572	0.182802	0.169274	0.201323	0.187622	0.176152	0.11272	0.171952	0.154174	0.194167	0.035094
Oscillospiraceae_Oscillibacter_OTU281	0.24839	-0.2486	0.00339465	-0.266021	-0.640295	-0.689772	-0.577112	-0.554395	-0.516185	0.105895	0.17559	0.126051	-0.0694442	0.0855155	0.0826604	0.138569	0.122004	0.196233	0.17639	0.15213	0.168305	0.196059	0.21614	0.133323	0.244168	0.279723	0.195496	0.25145	-0.207955
Oscillospiraceae_Oscillibacter_OTU284	0.222682	-0.0786498	0.112194	-0.0297131	-0.25837	-0.340063	-0.275998	-0.268115	-0.168672	0.156644	0.213366	0.190652	-0.0376727	0.156953	0.143851	0.175303	0.189022	0.208931	0.186719	0.18917	0.177073	0.210314	0.198318	0.181368	0.127073	0.187416	0.164204	0.207163	0.019871
Oscillospiraceae_Oscillibacter_OTU285	0.292369	-0.179371	0.0897029	-0.149187	-0.505804	-0.593358	-0.489754	-0.472816	-0.376654	0.1731	0.250611	0.209339	-0.0624358	0.1637	0.152062	0.20321	0.206144	0.256896	0.230067	0.220513	0.218667	0.257899	0.25798	0.20549	0.215298	0.279502	0.221426	0.28163	-0.0827816
Oscillospiraceae_Oscillibacter_OTU286	-0.152202	0.0442991	-0.0838416	0.00661777	0.155894	0.214179	0.172814	0.168244	0.0960006	-0.111112	-0.149503	-0.135401	0.0241369	-0.112542	-0.102895	-0.123168	-0.134418	-0.144968	-0.129496	-0.132758	-0.122746	-0.146014	-0.135847	-0.12802	-0.0808321	-0.123943	-0.111507	-0.140397	-0.0271105
Oscillospiraceae_Oscillibacter_OTU288	0.389905	-0.17383	0.16911	-0.104311	-0.531443	-0.665132	-0.543709	-0.526779	-0.368986	0.258821	0.35958	0.314375	-0.0721196	0.254709	0.234409	0.294155	0.311021	0.35756	0.319776	0.318007	0.303487	0.359597	0.346105	0.302078	0.245494	0.344022	0.290281	0.367304	-0.016873
Oscillospiraceae_Oscillibacter_OTU289	0.382121	0.0133292	0.304755	0.163682	-0.118793	-0.297368	-0.225413	-0.224719	0.0129517	0.33225	0.423662	0.406995	-0.0393678	0.351884	0.318562	0.353336	0.406254	0.392463	0.3498	0.378889	0.330782	0.396419	0.344988	0.374816	0.12364	0.25646	0.2704	0.336711	0.246226
Oscillospiraceae_UCG-003_OTU290	0.271517	-0.153561	0.0931568	-0.119703	-0.441239	-0.525919	-0.433037	-0.418434	-0.323247	0.166324	0.237787	0.201417	-0.0557638	0.159272	0.147512	0.193326	0.198631	0.241553	0.216238	0.20955	0.205435	0.242624	0.239991	0.196416	0.191654	0.253849	0.204635	0.259896	-0.058257
Oscillospiraceae_UCG-003_OTU291	0.260838	-0.194615	0.0538513	-0.183168	-0.526958	-0.596116	-0.494826	-0.476722	-0.406564	0.139632	0.210166	0.168141	-0.0615983	0.126791	0.118936	0.169045	0.164811	0.221274	0.198399	0.184072	0.188804	0.2218	0.229067	0.168496	0.214101	0.264553	0.200198	0.255637	-0.123331
Peptococcaceae_NA_OTU417	-0.117777	-0.0705271	-0.144199	-0.146599	-0.108757	-0.0365219	-0.0416892	-0.0361549	-0.139431	-0.130825	-0.156347	-0.161203	0.000811986	-0.145433	-0.130308	-0.132427	-0.161895	-0.136166	-0.120979	-0.141091	-0.114014	-0.138094	-0.108427	-0.144007	0.00418024	-0.049868	-0.0782496	-0.0953701	-0.170902
Peptococcaceae_NA_OTU418	0.153633	0.0964007	0.191431	0.197602	0.151502	0.0561364	0.0617493	0.0541492	0.190856	0.172537	0.205654	0.212649	-0.000308741	0.19216	0.172108	0.174302	0.213614	0.178628	0.158683	0.185656	0.149524	0.18119	0.141575	0.189736	-0.00825585	0.0631159	0.101734	0.123847	0.229229
Peptostreptococcaceae_Romboutsia_OTU405	0.287814	-0.17095	0.0925638	-0.138718	-0.485609	-0.573256	-0.472706	-0.456519	-0.359312	0.17281	0.24889	0.209107	-0.0605039	0.164283	0.152414	0.202036	0.20604	0.254181	0.227598	0.219137	0.216282	0.255229	0.254138	0.204701	0.208361	0.272675	0.217545	0.27653	-0.0734432
Peptostreptococcaceae_Romboutsia_OTU406	0.253316	-0.170026	0.0666599	-0.150415	-0.470227	-0.542303	-0.448795	-0.432854	-0.356143	0.143724	0.211466	0.173508	-0.056587	0.133698	0.124682	0.17089	0.170537	0.219235	0.196438	0.185709	0.186805	0.219949	0.223059	0.171774	0.195844	0.248587	0.192969	0.245862	-0.0926296
Rikenellaceae_Alistipes_OTU246	0.163664	0.109719	0.209246	0.220672	0.176767	0.0733566	0.0775371	0.0688329	0.21764	0.186808	0.221806	0.230315	0.00086843	0.208616	0.186741	0.18817	0.23144	0.191898	0.170436	0.200348	0.160562	0.194703	0.15104	0.205136	-0.013267	0.0641511	0.107838	0.131044	0.254243
Rikenellaceae_Alistipes_OTU248	0.0603954	0.0870417	0.112449	0.148823	0.167122	0.11691	0.106529	0.0992884	0.175243	0.088855	0.0999108	0.110055	0.00825606	0.1029	0.0914249	0.0859255	0.111115	0.081469	0.0721212	0.0909712	0.0677036	0.0830009	0.0572051	0.0956624	-0.034536	0.00322214	0.0362247	0.0424627	0.160414
Rikenellaceae_Alistipes_OTU249	0.0580462	0.0650411	0.0939867	0.116087	0.119879	0.0764386	0.0712298	0.0658815	0.130468	0.0774339	0.0888031	0.0957518	0.00476178	0.0885346	0.0788664	0.0759908	0.0965128	0.0740397	0.0656264	0.0806195	0.0616901	0.0753133	0.0543929	0.083959	-0.0213406	0.0112744	0.0362431	0.0431682	0.127546
Rikenellaceae_Alistipes_OTU250	0.329679	-0.0601688	0.20869	0.0374694	-0.259352	-0.394865	-0.314431	-0.307629	-0.13497	0.255987	0.337715	0.312553	-0.0461818	0.263694	0.240183	0.279463	0.310921	0.322199	0.287589	0.30066	0.272373	0.324847	0.295382	0.292644	0.152303	0.252748	0.238787	0.299576	0.109914
Rikenellaceae_Alistipes_OTU251	-0.125399	0.032961	-0.0717535	0.000332402	0.1207	0.169636	0.136461	0.133002	0.0718823	-0.093058	-0.124547	-0.113461	0.0192834	-0.0946915	-0.0864854	-0.10273	-0.1127	-0.120248	-0.107392	-0.110673	-0.101772	-0.121147	-0.112036	-0.106992	-0.0643454	-0.100563	-0.0915989	-0.115224	-0.0273956
Rikenellaceae_Rikenellaceae_RC9_gut_group_OTU245	0.0511654	0.217384	0.203978	0.334021	0.455977	0.376251	0.330668	0.312102	0.441376	0.136738	0.140367	0.170572	0.0314803	0.167142	0.14692	0.123665	0.173461	0.101894	0.0895697	0.129643	0.0834395	0.104725	0.0529927	0.14264	-0.120715	-0.0603735	0.0196737	0.0177834	0.341378
Ruminococcaceae_Anaerotruncus_OTU331	0.143175	0.129299	0.208265	0.241275	0.227558	0.128468	0.123592	0.113094	0.258331	0.177677	0.206963	0.219419	0.00643893	0.201047	0.179475	0.176412	0.220865	0.175499	0.155702	0.18746	0.14651	0.178309	0.133182	0.193742	-0.0328185	0.041484	0.091783	0.110419	0.270072
Ruminococcaceae_Anaerotruncus_OTU332	0.412641	-0.130859	0.219164	-0.0335159	-0.446198	-0.601431	-0.486529	-0.473208	-0.282209	0.296636	0.401149	0.361298	-0.0672723	0.299126	0.27376	0.330115	0.358485	0.390565	0.348949	0.355987	0.330827	0.393286	0.367962	0.342465	0.225997	0.340753	0.303135	0.381997	0.0581105
Ruminococcaceae_Incertae_Sedis_OTU318	0.375373	-0.192132	0.144052	-0.136297	-0.565875	-0.688166	-0.564922	-0.546478	-0.405766	0.238572	0.336565	0.289317	-0.073656	0.231421	0.213688	0.274416	0.285744	0.338563	0.302947	0.297085	0.287677	0.340258	0.332424	0.280193	0.252123	0.342087	0.281363	0.356753	-0.0516926
Ruminococcaceae_Incertae_Sedis_OTU319	0.189251	0.104102	0.224726	0.222209	0.154566	0.0408833	0.0515489	0.0434545	0.205234	0.20627	0.247649	0.254063	-0.00287722	0.228555	0.204925	0.209525	0.255048	0.216688	0.192568	0.223336	0.181529	0.219688	0.173936	0.227443	-0.0008437	0.0841832	0.126443	0.154414	0.261419
Ruminococcaceae_Incertae_Sedis_OTU321	0.271581	-0.0723626	0.15466	-0.00213505	-0.263544	-0.369275	-0.297176	-0.2896	-0.157672	0.201121	0.269358	0.2452	-0.0419295	0.204533	0.186832	0.222141	0.243539	0.260202	0.23239	0.239332	0.220234	0.26214	0.24261	0.231297	0.139978	0.218222	0.198455	0.24967	0.0579334
Ruminococcaceae_Incertae_Sedis_OTU322	0.416257	-0.18645	0.17988	-0.112623	-0.56927	-0.711769	-0.581916	-0.563766	-0.395702	0.275941	0.383544	0.335153	-0.0771426	0.271439	0.24983	0.313728	0.331561	0.381527	0.341216	0.339181	0.323841	0.383692	0.36947	0.322121	0.262642	0.367657	0.309967	0.392239	-0.0192603
Ruminococcaceae_Incertae_Sedis_OTU323	0.223597	-0.191569	0.0274386	-0.192831	-0.505871	-0.55875	-0.465586	-0.447925	-0.398966	0.10911	0.170562	0.130815	-0.0570209	0.0949152	0.0899901	0.136148	0.127618	0.18402	0.165169	0.148736	0.157356	0.184207	0.195582	0.13383	0.199285	0.23765	0.173512	0.222272	-0.141113
Ruminococcaceae_Incertae_Sedis_OTU324	0.395086	-0.0740585	0.248615	0.0420765	-0.31508	-0.476972	-0.38008	-0.37176	-0.165729	0.305938	0.403959	0.373511	-0.0556769	0.314922	0.28689	0.334216	0.371528	0.385675	0.344258	0.359594	0.326055	0.388827	0.353923	0.349866	0.183762	0.303749	0.28631	0.359258	0.128927
Ruminococcaceae_Incertae_Sedis_OTU325	0.225689	-0.0436937	0.140968	0.0220259	-0.183025	-0.275146	-0.219441	-0.214568	-0.0975026	0.17417	0.230219	0.212618	-0.0320416	0.179124	0.163212	0.190426	0.211465	0.219995	0.196379	0.204907	0.186004	0.221782	0.202132	0.199262	0.105856	0.174124	0.163659	0.205399	0.0716621
Ruminococcaceae_Incertae_Sedis_OTU326	0.345132	-0.0578621	0.222352	0.0466475	-0.260287	-0.403479	-0.320588	-0.313911	-0.130842	0.27018	0.355534	0.329964	-0.0474725	0.278908	0.253921	0.294378	0.328326	0.338474	0.302085	0.316629	0.28607	0.341302	0.309389	0.308559	0.156177	0.262342	0.249586	0.312969	0.122399
Ruminococcaceae_NA_OTU330	0.0846433	0.0926856	0.135419	0.166156	0.170086	0.107299	0.100256	0.0926441	0.185849	0.111991	0.128656	0.138464	0.00657585	0.1279	0.11396	0.110046	0.139544	0.107471	0.0952691	0.11677	0.089565	0.109305	0.079248	0.121504	-0.0297452	0.0173882	0.0530153	0.0632214	0.182902
Ruminococcaceae_NA_OTU335	0.268244	-0.130109	0.108383	-0.0869898	-0.388641	-0.477892	-0.391663	-0.379105	-0.275301	0.173561	0.243301	0.210619	-0.0514094	0.169378	0.15618	0.198646	0.208166	0.243585	0.217913	0.21493	0.206881	0.244873	0.237779	0.203311	0.175591	0.241299	0.200512	0.254027	-0.0266545
Ruminococcaceae_NA_OTU341	-0.0325515	0.187292	0.116647	0.258827	0.422532	0.388963	0.334576	0.318209	0.383131	0.0523207	0.0370085	0.0667765	0.0354735	0.0749226	0.0639876	0.0366319	0.0694515	0.00969273	0.00754848	0.0366891	0.00603633	0.0113669	-0.023446	0.0488715	-0.130503	-0.104624	-0.0374834	-0.0525441	0.248565
Ruminococcaceae_NA_OTU342	-0.0556222	0.0360673	-0.0155953	0.0311945	0.100479	0.116633	0.0964253	0.0930348	0.0756184	-0.0321003	-0.0469242	-0.03878	0.0122093	-0.0300619	-0.0279897	-0.0379718	-0.0381454	-0.0484288	-0.0433842	-0.0412407	-0.0412478	-0.048599	-0.0490185	-0.0382606	-0.0421964	-0.0540275	-0.0422744	-0.0538251	0.0185278
Ruminococcaceae_NA_OTU343	0.153798	-0.0427464	0.0862472	-0.00376713	-0.153114	-0.212532	-0.17125	-0.166806	-0.0928938	0.11314	0.151853	0.137907	-0.0240461	0.114844	0.104949	0.125174	0.136942	0.146949	0.131253	0.134888	0.124399	0.148028	0.137335	0.130227	0.0803953	0.124356	0.112521	0.141613	0.0302802
Ruminococcaceae_NA_OTU347	0.360172	-0.0268041	0.257456	0.0972905	-0.198134	-0.35626	-0.278356	-0.274294	-0.0680696	0.296322	0.384054	0.362422	-0.0438173	0.309756	0.281226	0.319099	0.361178	0.36091	0.321905	0.342717	0.304634	0.364219	0.323931	0.336405	0.141603	0.259023	0.257888	0.322355	0.175768
Ruminococcaceae_NA_OTU359	0.169759	-0.0263825	0.11094	0.0259525	-0.123479	-0.194448	-0.154209	-0.151104	-0.0601195	0.133782	0.175682	0.163417	-0.022996	0.138343	0.1259	0.145531	0.16264	0.16696	0.148998	0.1565	0.141086	0.168373	0.152244	0.152661	0.0754955	0.128125	0.122604	0.153676	0.0631768
Ruminococcaceae_NA_OTU474	0.341513	-0.0630198	0.215657	0.0378135	-0.270174	-0.410373	-0.326874	-0.319768	-0.141224	0.26488	0.349569	0.3234	-0.0479573	0.272774	0.24847	0.289249	0.3217	0.333606	0.297774	0.311198	0.282024	0.336342	0.305963	0.302852	0.15821	0.262124	0.247411	0.310417	0.11287
Ruminococcaceae_Negativibacillus_OTU355	-0.122481	0.266707	0.107403	0.339809	0.631171	0.618257	0.525793	0.502118	0.54842	0.00945033	-0.0306716	0.0154385	0.0588104	0.0380664	0.0289392	-0.0172872	0.019432	-0.0637767	-0.0584122	-0.022265	-0.056821	-0.0621524	-0.102033	-0.00393886	-0.212161	-0.201244	-0.10745	-0.14224	0.308706
Ruminococcaceae_Paludicola_OTU352	0.380387	-0.137793	0.189044	-0.0557407	-0.448885	-0.587542	-0.477225	-0.46346	-0.295148	0.266107	0.363136	0.323818	-0.0649397	0.266191	0.244062	0.298235	0.320987	0.356109	0.318272	0.321881	0.301852	0.358435	0.338659	0.308338	0.219259	0.321658	0.280757	0.354312	0.029018
Streptococcaceae_Lactococcus_OTU397	-0.000839348	-0.110006	-0.0839031	-0.159563	-0.240446	-0.211582	-0.183574	-0.174058	-0.224289	-0.0477863	-0.043595	-0.060104	-0.0186605	-0.0619974	-0.0538852	-0.0397242	-0.0616268	-0.0260323	-0.0225659	-0.0410842	-0.020696	-0.0272149	-0.00422607	-0.0479831	0.0697499	0.0477497	0.00783924	0.0131869	-0.157859
Streptococcaceae_Streptococcus_OTU398	0.13745	0.152962	0.221759	0.273365	0.281564	0.178972	0.166907	0.154334	0.306796	0.182909	0.209872	0.226168	0.0110963	0.209059	0.186242	0.179569	0.227956	0.175081	0.155191	0.190517	0.145887	0.178085	0.128766	0.198359	-0.0498636	0.0271592	0.0859021	0.102353	0.300517
Sutterellaceae_Parasutterella_OTU378	-0.192326	0.0784181	-0.0889603	0.0408479	0.246108	0.313948	0.255931	0.248214	0.167069	-0.130802	-0.18021	-0.159014	0.0343252	-0.129717	-0.119168	-0.147691	-0.157461	-0.178048	-0.159186	-0.159543	-0.151029	-0.179131	-0.170952	-0.152146	-0.116429	-0.166476	-0.142623	-0.18025	-0.00215654
Sutterellaceae_Parasutterella_OTU379	-0.292631	0.211421	-0.0656482	0.195484	0.576053	0.65543	0.543566	0.523853	0.442019	-0.15961	-0.238464	-0.192357	0.0679276	-0.146094	-0.136776	-0.192098	-0.188718	-0.249827	-0.223952	-0.209039	-0.213072	-0.250491	-0.257205	-0.191999	-0.235794	-0.293761	-0.224069	-0.285921	0.128473
Tannerellaceae_Parabacteroides_OTU242	-0.0879343	0.144909	0.0418626	0.176546	0.351214	0.353999	0.299543	0.286576	0.298768	-0.0131421	-0.0400875	-0.0139895	0.0342839	0.00140306	-0.00174552	-0.0289045	-0.0117679	-0.0564469	-0.0511672	-0.0330304	-0.0492507	-0.0557778	-0.0747226	-0.0227985	-0.122668	-0.124023	-0.0735721	-0.0962229	0.155015
Tannerellaceae_Parabacteroides_OTU243	-0.141174	0.14606	0.00167862	0.158095	0.374349	0.401235	0.335983	0.322659	0.303097	-0.0581463	-0.0979478	-0.0690752	0.0402816	-0.0459492	-0.044675	-0.0770683	-0.0667087	-0.110439	-0.0993074	-0.0847187	-0.0947913	-0.110289	-0.122694	-0.0737304	-0.14181	-0.161076	-0.111477	-0.143516	0.125012
Tannerellaceae_Parabacteroides_OTU244	-0.211822	0.0251765	-0.144289	-0.0435917	0.137127	0.227686	0.179459	0.176255	0.0592266	-0.170243	-0.222215	-0.208077	0.027374	-0.176931	-0.16084	-0.184332	-0.207215	-0.210101	-0.18745	-0.198111	-0.17745	-0.211947	-0.190211	-0.193808	-0.0892716	-0.15647	-0.152389	-0.190773	-0.0899066
UCG-010_NA_OTU313	0.0838913	0.133167	0.165477	0.224473	0.258979	0.186057	0.168498	0.157379	0.268426	0.12867	0.143537	0.159472	0.0135584	0.149759	0.132923	0.123696	0.161115	0.11597	0.102609	0.13085	0.0962694	0.118229	0.0798465	0.138137	-0.0557797	-0.00091167	0.0493769	0.0574292	0.240363
UCG-010_NA_OTU315	0.308203	-0.102161	0.160348	-0.0314335	-0.342944	-0.457744	-0.370791	-0.360459	-0.219799	0.219667	0.297905	0.267475	-0.0509997	0.220957	0.202335	0.244999	0.265313	0.290703	0.259755	0.26427	0.246293	0.292689	0.274693	0.253893	0.171613	0.256452	0.226752	0.285875	0.0370785

## Sheet: Supplementary Data 2
Supplementary Data 2. Positive and negative significant interactions in network analysis between cecum fatty acids, caeum bacteria and host metabolic features. Related to Figure 5c.
		Akkermansia	Observed species	Anaerotruncus	Atopobiaceae:coriobacteriaceae:UCG.002	Bacteroides	Butyricicoccaceae:UCG.009	Butyricicoccus	Body weight gain	C18:0	C20:0	C22:0	Christensenellaceae:R.7	Erysipelatoclostridium	EWAT	Faecalibaculum	Fat gain	GTT AUC	Intestinimonas	Lachnospiraceae:ASF356	Lachnospiraceae:NK4A136	Marvinbryantia	Negativibacillus	Oscillospiraceae:NK4A214	Oscillospiraceae:UCG.003	Paludicola	Parabacteroides	Rikenellaceae:RC9	Romboutsia	Roseburia
		1		3	4	5	6	7					12	13		15			18	19	20	21	22	23	24	25	26	27	28	29
POSITIVE INTERACTIONS
Akkermansia	1
Observed species
Anaerotruncus	3		0.776424
Atopobiaceae:coriobacteriaceae:UCG.002	4	0.631435
Bacteroides	5
Butyricicoccaceae:UCG.009	6		0.758014	0.645083
Butyricicoccus	7		0.78828	0.820848			0.689993
Body weight gain
C18:0		0.458791
C20:0		0.598404				0.623387
C22:0		0.52007				0.558519
Christensenellaceae:R.7	12	0.550955			0.488789	0.461134				0.454427	0.603319	0.583733
Erysipelatoclostridium	13	0.638184			0.464852	0.493377				0.617728	0.71373	0.506205	0.483897
EWAT									0.800136
Faecalibaculum	15				0.73265
Fat gain									0.833307						0.89311
GTT AUC				0.455565					0.527033						0.559287		0.702411
Intestinimonas	18		0.786341	0.79109			0.733389	0.770763
Lachnospiraceae:ASF356	19		0.663474	0.607967			0.552757	0.597386											0.527872
Lachnospiraceae:NK4A136	20					0.559151					0.462338
Marvinbryantia	21										0.467592
Negativibacillus	22	0.486554				0.556681				0.547845	0.7384	0.654963	0.544326	0.588716								0.511167
Oscillospiraceae:NK4A214	23		0.645853	0.607512			0.489087	0.615941											0.690943
Oscillospiraceae:UCG.003	24		0.658256	0.578039			0.639568	0.606566											0.56721	0.623512
Paludicola	25		0.703614	0.705837			0.739657	0.650069											0.70889					0.56331
Parabacteroides	26	0.474922				0.730426					0.588042	0.466585		0.512006								0.571807	0.566201
Rikenellaceae:RC9	27					0.610637					0.47616	0.52302									0.537381
Romboutsia	28		0.542555	0.595935			0.535369	0.625263											0.521695
Roseburia	29		0.761988	0.849652			0.705524	0.864669											0.828453	0.589437				0.615576	0.637811	0.706398			0.636632
NEGATIVE INTERACTIONS
Akkermansia	1
Observed species		-0.625212
Anaerotruncus	3	-0.611284
Atopobiaceae:coriobacteriaceae:UCG.002	4		-0.696281	-0.719174
Bacteroides	5
Butyricicoccaceae:UCG.009	6	-0.646525			-0.648603
Butyricicoccus	7	-0.665816			-0.720638
Body weight gain
C18:0			-0.50282				-0.474373	-0.505027
C20:0			-0.684234	-0.552288			-0.615977	-0.717995
C22:0			-0.588195	-0.478798			-0.54473	-0.630077
Christensenellaceae:R.7	12								-0.46959
Erysipelatoclostridium	13		-0.557612	-0.505954			-0.564016	-0.595619
EWAT		-0.489131											-0.517502
Faecalibaculum	15		-0.618232	-0.613825			-0.56219	-0.553559
Fat gain
GTT AUC
Intestinimonas	18	-0.619532			-0.780444						-0.513502			-0.528602		-0.742186
Lachnospiraceae:ASF356	19	-0.492917				-0.535001				-0.53665	-0.70391	-0.587005		-0.474152
Lachnospiraceae:NK4A136	20
Marvinbryantia	21
Negativibacillus	22		-0.468542					-0.51649												-0.479044
Oscillospiraceae:NK4A214	23	-0.454855			-0.585815						-0.511665					-0.588408
Oscillospiraceae:UCG.003	24	-0.601815				-0.508199					-0.619065	-0.491674		-0.565312
Paludicola	25	-0.484914			-0.707668						-0.49067	-0.49768				-0.593795
Parabacteroides	26																			-0.451032					-0.556289
Rikenellaceae:RC9	27
Romboutsia	28				-0.480342					-0.562869	-0.619255	-0.511125		-0.455742
Roseburia	29	-0.693058			-0.748459					-0.496138	-0.671338	-0.557933	-0.495909	-0.647681		-0.585562							-0.493738
