# Supplementary material for: The interplay between dietary fatty acids and gut microbiota influences host metabolism and hepatic steatosis
Source: Nat Commun. 2023 Sep 1;14:5329. doi: 10.1038/s41467-023-41074-3 (PMC10474162; doi:10.1038/s41467-023-41074-3)
Supplement: Supplementary file 7 — Source Data [file 41467_2023_41074_MOESM7_ESM.xlsx]

## Sheet: Fig 1
	SFA	MUFA	PUFA	MRI	FLI	sample_alias	run_accession	sample_accession	experiment_accession	study_accession	sex
IRM_1613	18.15	45.59	13.36	3.425	0.859657	IRM-013_R	ERR4389004	SAMEA7099246	ERX4332817	PRJEB39631	female
IRM_1614	17.18	35.91	8.05	3.27	0.859115	IRM-014_R	ERR4389005	SAMEA7099247	ERX4332818	PRJEB39631	male
IRM_1615	29.49	64.89	14.19	3.235	0.853052	IRM-015_R	ERR4389006	SAMEA7099248	ERX4332819	PRJEB39631	male
IRM_1616	18.64	53.58	12.23	2.5725	0.862229	IRM-016_R	ERR4389007	SAMEA7099249	ERX4332820	PRJEB39631	female
IRM_1617	32.56	54.94	22.45	4.7925	0.930713	IRM-017_R	ERR4389008	SAMEA7099250	ERX4332821	PRJEB39631	female
IRM_1618	41.25	53.06	35.54	2.96	0.897474	IRM-018_R	ERR4389009	SAMEA7099251	ERX4332822	PRJEB39631	female
IRM_1619	39.44	59.32	21.43		0.944206						male
IRM_1620	9.56	35.52	10.35	1.875	0.833473	IRM-020_R	ERR4389010	SAMEA7099252	ERX4332823	PRJEB39631	female
IRM_1621	16.19	35.94	9.75	3.6	0.915491	IRM-021_R	ERR4389011	SAMEA7099253	ERX4332824	PRJEB39631	female
IRM_1622	11.39	20.95	7.08	5.4	0.903143	IRM-022_R	ERR4389012	SAMEA7099254	ERX4332825	PRJEB39631	male
IRM_1623	37.51	53.49	13.95	2.28	0.804429	IRM-023_R	ERR4389013	SAMEA7099255	ERX4332826	PRJEB39631	female
IRM_1624	27.41	51.12	13.53	7.0325	0.92352	IRM-024_R	ERR4389014	SAMEA7099256	ERX4332827	PRJEB39631	female
IRM_1626	7.58	15.66	4.23	2.415	0.926926	IRM-026_R	ERR4389015	SAMEA7099257	ERX4332828	PRJEB39631	male
IRM_1627	20.65	25.82	7.98	26.13	0.938355	IRM-027_R	ERR4389016	SAMEA7099258	ERX4332829	PRJEB39631	female
IRM_1628	31.49	53.97	15.99	1.7925	0.923552	IRM-028_R	ERR4389017	SAMEA7099259	ERX4332830	PRJEB39631	female
IRM_1629	25.51	43.04	11.46	4.025	0.919261	IRM-029_R	ERR4389018	SAMEA7099260	ERX4332831	PRJEB39631	female
IRM_1630	31	61.71	15.14	19.095	0.923203	IRM-030_R	ERR4389019	SAMEA7099261	ERX4332832	PRJEB39631	male
IRM_1631	34.81	56.52	16.72	2.835	0.926766	IRM-031_R	ERR4389020	SAMEA7099262	ERX4332833	PRJEB39631	female
IRM_1632	37.97	61.77	20.59		0.924466	IRM-034_R	ERR4389021	SAMEA7099263	ERX4332834	PRJEB39631	male
IRM_1634	14.72	27.63	15.83	3.6625	0.913013	IRM-035_R	ERR4389022	SAMEA7099264	ERX4332835	PRJEB39631	female
IRM_1635	22.99	41.39	10.73	3.6575	0.906065	IRM-036_R	ERR4389023	SAMEA7099265	ERX4332836	PRJEB39631	female
IRM_1636	20.27	28.37	11.49		0.938204						female
IRM_1637	36.18	55.47	16.49	3.2925	0.804788						male
IRM_1638	23.6	42.37	10.5		0.911183						female
IRM_1639	30.29	53.2	15.62	6.7875	0.923761	IRM-039_R	ERR4389024	SAMEA7099266	ERX4332837	PRJEB39631	female
IRM_1642	27.7	61.04	14.89	27.475	0.927248	IRM-042_R	ERR4389025	SAMEA7099267	ERX4332838	PRJEB39631	female
IRM_1643	10.93	29.09	7.14	2.7675	0.923961	IRM-043_R	ERR4389026	SAMEA7099268	ERX4332839	PRJEB39631	male
IRM_1644	21.35	34.19	13.71	5.5775	0.938167	IRM-044_R	ERR4389027	SAMEA7099269	ERX4332840	PRJEB39631	male
IRM_1645	16.89	37.55	9.97	3.3675	0.90801	IRM-045_R	ERR4389028	SAMEA7099270	ERX4332841	PRJEB39631	female
IRM_1646	23.71	44.95	11.48	3.59	0.910559						male
IRM_1647	32.02	55.98	19.58	26.72	0.925598	IRM-047_R	ERR4389029	SAMEA7099271	ERX4332842	PRJEB39631	female
IRM_1648	26.51	42.18	10.55		0.926992	IRM-048_R	ERR4389030	SAMEA7099272	ERX4332843	PRJEB39631	female
IRM_1649	13.48	31	7.53	4.965	0.908777	IRM-049_R	ERR4389031	SAMEA7099273	ERX4332844	PRJEB39631	female
IRM_1650	10.72	29.8	7.99		0.881383						female
IRM_1651	21.27	43.57	12.49	21.635	0.927045	IRM-051_R	ERR4389032	SAMEA7099274	ERX4332845	PRJEB39631	female
IRM_1652	12.3	31.53	7.66	7.665	0.928126	IRM-052_R	ERR4389033	SAMEA7099275	ERX4332846	PRJEB39631	male
IRM_1653	27.95	42.77	11.36	4.565	0.892048	IRM-053_R	ERR4389034	SAMEA7099276	ERX4332847	PRJEB39631	male
IRM_1654	22.62	40.96	10.85	6.3975	0.938743	IRM-054_R	ERR4389035	SAMEA7099277	ERX4332848	PRJEB39631	male
IRM_1655	28.79	62.16	16.19	4.38	0.907292	IRM-055_R	ERR4389036	SAMEA7099278	ERX4332849	PRJEB39631	female
IRM_1656	15.69	35.47	8.74		0.915964	IRM-056_R	ERR4389037	SAMEA7099279	ERX4332850	PRJEB39631	female
IRM_1657	23.18	37.38	8.13	3.6025	0.917143	IRM-057_R	ERR4389038	SAMEA7099280	ERX4332851	PRJEB39631	female
IRM_1658	19.8	61.43	13.97	3.58	0.847584	IRM-058_R	ERR4389039	SAMEA7099281	ERX4332852	PRJEB39631	male
IRM_1659	14.67	23.86	6.82			IRM-059_R	ERR4389040	SAMEA7099282	ERX4332853	PRJEB39631	female
IRM_1660	18.66	39.59	15.3		0.918361						male
IRM_1661	29.36	53.35	14.52		0.91161						female
IRM_1665	40.99	80.23	19.58	6.8625	0.91861	IRM-065_R	ERR4389043	SAMEA7099285	ERX4332856	PRJEB39631	female
IRM_1666	22.05	39.85	10.89	7.4725	0.921057	IRM-066_R	ERR4389044	SAMEA7099286	ERX4332857	PRJEB39631	female
IRM_1668	15.39	34.5	8.05	16.1225	0.918111	IRM-068_R	ERR4389046	SAMEA7099288	ERX4332859	PRJEB39631	female
IRM_1671	35.21	64.12	18.63	2.255	0.918214	IRM-071_R	ERR4389048	SAMEA7099290	ERX4332861	PRJEB39631	female
IRM_1674	19.13	36.63	9.35	5.915	0.920328	IRM-074_R	ERR4389049	SAMEA7099291	ERX4332862	PRJEB39631	female
IRM_1675	25.79	43.61	11.1	21.665	0.89723	IRM-075_R	ERR4389050	SAMEA7099292	ERX4332863	PRJEB39631	female
IRM_1678	50.51	95.24	20.98	20.6125	0.933885	IRM-078_R	ERR4389051	SAMEA7099293	ERX4332864	PRJEB39631	female
IRM_1679	17.63	40.32	10.09	2.36	0.906583	IRM-079_R	ERR4389052	SAMEA7099294	ERX4332865	PRJEB39631	female
IRM_1688	19.46	35.86	9.43	1.94	0.784281	IRM-088_R	ERR4389058	SAMEA7099300	ERX4332871	PRJEB39631	female
IRM_1689	33.19	66.15	15.45	2.265		IRM-089_R	ERR4389059	SAMEA7099301	ERX4332872	PRJEB39631	female
IRM_1690	29.4	46.06	18.18	6.435	0.933311	IRM-090_R	ERR4389060	SAMEA7099302	ERX4332873	PRJEB39631	male
IRM_1692	27.55	69.25	22.14	1.385	0.672026	IRM-092_R	ERR4389061	SAMEA7099303	ERX4332874	PRJEB39631	female
IRM_1693	26.09	38.99	11.49	1.555	0.824365	IRM-093_R	ERR4389062	SAMEA7099304	ERX4332875	PRJEB39631	female
IRM_1694	24.76	50.59	14.31		0.737593						female
IRM_1695	24.28	42.25	10.76	2.4025	0.844937	IRM-095_R	ERR4389063	SAMEA7099305	ERX4332876	PRJEB39631	female
IRM_1697	14.98	32.84	7.88	2.04	0.869754	IRM-097_R	ERR4389064	SAMEA7099306	ERX4332877	PRJEB39631	female
IRM_16100	32.49	69.95	18.47	2.8975	0.876668	IRM-100_R	ERR4389065	SAMEA7099307	ERX4332878	PRJEB39631	male
IRM_16101	20.46	48.94	12.51	1.665	0.905822	IRM-101_R	ERR4389066	SAMEA7099308	ERX4332879	PRJEB39631	female
IRM_17103	26.47	51.78	15.12	3.5275	0.938078	IRM-103_R	ERR4389067	SAMEA7099309	ERX4332880	PRJEB39631	female
IRM_17105	19.69	41.46	10.73	1.2875	0.814579	IRM-105_R	ERR4389068	SAMEA7099310	ERX4332881	PRJEB39631	female
IRM_17106	18.87	43.8	11.78	2.2375	0.863608	IRM-106_R	ERR4389069	SAMEA7099311	ERX4332882	PRJEB39631	female
IRM_17107	13.64	35.45	9.33	1.6925	0.644533	IRM-107_R	ERR4389070	SAMEA7099312	ERX4332883	PRJEB39631	female
IRM_17108	25.84	51.85	9.41	20.7025	0.926046	IRM-108_R	ERR4389071	SAMEA7099313	ERX4332884	PRJEB39631	female
IRM_17110	22.14	42.03	10.98	3.45	0.838514	IRM-110_R	ERR4389072	SAMEA7099314	ERX4332885	PRJEB39631	female
IRM_17111	21.42	54.71	9.6	2.91	0.909719						male
IRM_17112	36.16	54.41	14.53	2.4275	0.885469	IRM-112_R	ERR4389073	SAMEA7099315	ERX4332886	PRJEB39631	male
IRM_17113	34.49	49.23	11.98	1.6175	0.857112	IRM-113_R	ERR4389074	SAMEA7099316	ERX4332887	PRJEB39631	female
IRM_17114	19.78	53.47	11.14	2.345	0.84892	IRM-114_R	ERR4389075	SAMEA7099317	ERX4332888	PRJEB39631	female
IRM_17115	30.13	61.57	12.04	3.04	0.920274	IRM-115_R	ERR4389076	SAMEA7099318	ERX4332889	PRJEB39631	male
IRM_17116	24.53	41.77	11.6		0.858565	IRM-117_R	ERR4389077	SAMEA7099319	ERX4332890	PRJEB39631	female
IRM_17117	23.46	46.71	29.67	1.2425	0.774968	IRM-118_R	ERR4389078	SAMEA7099320	ERX4332891	PRJEB39631	female
IRM_17118	17.3	39.38	8.97		0.921617	IRM-121_R	ERR4389079	SAMEA7099321	ERX4332892	PRJEB39631	male
IRM_17121	19.5	42.67	11.39	3.3	0.852937	IRM-123_R	ERR4389080	SAMEA7099322	ERX4332893	PRJEB39631	female
IRM_17123	23.47	55.99	12.01	4.035	0.876716	IRM-124_R	ERR4389081	SAMEA7099323	ERX4332894	PRJEB39631	male
IRM_17124	14.83	40.54	13.03	2.2275	0.836462	IRM-125_R	ERR4389082	SAMEA7099324	ERX4332895	PRJEB39631	female
IRM_17125	10.93	30.06	8.06	5.0175	0.912923	IRM-126_R	ERR4389083	SAMEA7099325	ERX4332896	PRJEB39631	male
IRM_17126	17.68	37.43	9.77	2.0475	0.838966	IRM-127_R	ERR4389084	SAMEA7099326	ERX4332897	PRJEB39631	female
IRM_17127	20.73	43.76	13.11	1.195		IRM-128_R	ERR4389085	SAMEA7099327	ERX4332898	PRJEB39631	female
IRM_17128	61.06	89.75	22.34	1.775	0.849469	IRM-129_R	ERR4389086	SAMEA7099328	ERX4332899	PRJEB39631	male
IRM_17129	14.3	39.41	10.05	2.655	0.842153	IRM-130_R	ERR4389087	SAMEA7099329	ERX4332900	PRJEB39631	female
IRM_17130	20.55	52.84	11.07	1.59	0.814755	IRM-131_R	ERR4389088	SAMEA7099330	ERX4332901	PRJEB39631	female
IRM_17131	23.07	44.25	10.72	2.16	0.872643	IRM-132_R	ERR4389089	SAMEA7099331	ERX4332902	PRJEB39631	female
IRM_17132	25.88	61.62	14.61	1.805	0.808363	IRM-133_R	ERR4389090	SAMEA7099332	ERX4332903	PRJEB39631	female
IRM_17133	17.96	47.21	11.81	1.0425	0.842799	IRM-134_R	ERR4389091	SAMEA7099333	ERX4332904	PRJEB39631	female
IRM_17134	30.65	68.35	16.91	4.525	0.88216	IRM-135_R	ERR4389092	SAMEA7099334	ERX4332905	PRJEB39631	male
IRM_17135	15.36	24.25	7.77	1.89	0.866727	IRM-136_R	ERR4389093	SAMEA7099335	ERX4332906	PRJEB39631	female
IRM_17136	24.23	61.52	19.75	1.9275	0.796291	IRM-138_R	ERR4389094	SAMEA7099336	ERX4332907	PRJEB39631	female
IRM_17139	21.81	40.36	12.02	1.7125	0.896119	IRM-139_R	ERR4389095	SAMEA7099337	ERX4332908	PRJEB39631	female
IRM_17140	32.14	65.15	14.86	2.49	0.879359	IRM-140_R	ERR4389096	SAMEA7099338	ERX4332909	PRJEB39631	male
IRM_17141	15.09	32.87	8.12	1.3875	0.846305	IRM-141_R	ERR4389097	SAMEA7099339	ERX4332910	PRJEB39631	female
IRM_17142	17.16	34.87	8.94	2.5575	0.897726	IRM-142_R	ERR4389098	SAMEA7099340	ERX4332911	PRJEB39631	female
IRM_17143	34.66	53.1	15.89	12.2175	0.8995	IRM-143_R	ERR4389099	SAMEA7099341	ERX4332912	PRJEB39631	male
IRM_17144	23.85	45.81	14.94	2.325	0.870646	IRM-144_R	ERR4389100	SAMEA7099342	ERX4332913	PRJEB39631	male
IRM_17147	22.11	48.66	13.37	1.5675	0.899009	IRM-147_R	ERR4389101	SAMEA7099343	ERX4332914	PRJEB39631	male
IRM_17148	17.17	48.87	10.19	2.455	0.857291	IRM-148_R	ERR4389102	SAMEA7099344	ERX4332915	PRJEB39631	female
IRM_17149	41.21	63	19.22	3.205	0.864383	IRM-149_R	ERR4389103	SAMEA7099345	ERX4332916	PRJEB39631	female
IRM_17150	21.03	38.44	9.76	1.32	0.818061	IRM-150_R	ERR4389104	SAMEA7099346	ERX4332917	PRJEB39631	female
IRM_17151	17.74	40.93	11.03	4.325	0.911287	IRM-151_R	ERR4389105	SAMEA7099347	ERX4332918	PRJEB39631	male
IRM_17152	54.53	66.3	40.3	4.72	0.904891						female
IRM_17153	28.52	44.87	11.95	4.045	0.883059	IRM-153_R	ERR4389106	SAMEA7099348	ERX4332919	PRJEB39631	male
IRM_17154	44.67	75.93	17.33	2.7275	0.850263	IRM-154_R	ERR4389107	SAMEA7099349	ERX4332920	PRJEB39631	male
IRM_17155	20.01	38.54	10.01	3.0275	0.915487	IRM-155_R	ERR4389108	SAMEA7099350	ERX4332921	PRJEB39631	female
IRM_17156	12.42	20.61	6.63	4.0075	0.812764	IRM-156_R	ERR4389109	SAMEA7099351	ERX4332922	PRJEB39631	female
IRM_17157	57.48	79.78	25.64	4.355	0.93691	IRM-157_R	ERR4389110	SAMEA7099352	ERX4332923	PRJEB39631	male
IRM_17158	28.36	45.18	14.19	3.575	0.910742	IRM-158_R	ERR4389111	SAMEA7099353	ERX4332924	PRJEB39631	male
IRM_17159	29.03	67.28	17.19		0.922144	IRM-159_R	ERR4389112	SAMEA7099354	ERX4332925	PRJEB39631	female
IRM_17160	29.63	46.04	10.99		0.925389	IRM-160_R	ERR4389113	SAMEA7099355	ERX4332926	PRJEB39631	female
IRM_17161	23.74	41.33	11.15		0.888659	IRM-161_R	ERR4389114	SAMEA7099356	ERX4332927	PRJEB39631	female
IRM_17162	13.78	38.88	10.44		0.797995	IRM-162_R	ERR4389115	SAMEA7099357	ERX4332928	PRJEB39631	female
IRM_17163	50.31	69.49	20.4		0.9208	IRM-163_R	ERR4389116	SAMEA7099358	ERX4332929	PRJEB39631	male
IRM_17164	17.57	40.45	11.9		0.926822	IRM-164_R	ERR4389117	SAMEA7099359	ERX4332930	PRJEB39631	female
IRM_17166	32.66	70.4	18.02		0.764161	IRM-166_R	ERR4389118	SAMEA7099360	ERX4332931	PRJEB39631	male

## Sheet: FIG2
2c
Week	MF										A										B										C										D
0	23.3	23.2	22.4	22.6	23.1	25.5	26.5	23.5	23.7	23.3	20.5	22.3	23.9	22.6	22.2	23.4	24.3	23.4	22.1	23.1	23.5	22.1	23.9	25.1	24	21.5	21.7	21.9	23.7	25.6	22.7	25	22.7	23.5	22.8	24.9	24.2	21.7	24.1	22.3	23.5	23.2	21.3	24.4	21.8	24.1	23.4	22.3	22.1
1	27.3	26.3	25.7	26.1	28	31.2	31.2	26.4	27.3	28.1	23	26.5	27	26.7	25.2	26.3	28.5	25.4	22.9	25.8	26.4	23.3	28.2	28	27	24.5	24.4	25.6	27.8	29.4	27.6	27.9	24.7	27.3	26.6	25.4	28.1	24.9	27.3	25.2	27.6	24.7	27.3	28	24.9	27.2	27.1	25.6	26
2	30.6	27.5	27.6	27.8	30.8	34.1	32.7	27.8	30	30.5	24.8	29	29.4	28.3	27.2	28.6	30.3	26.8	24	27.5	27.1	24	30.4	29.5	29.1	26.6	26.6	27.9	29.7	31.1	29.5	29.3	26	29.6	28.8	27.3	30.4	27	30.5	26.8	29.9	26.4	30.1	30.6	27.1	29.3	30	27.5	29.1
3	32.4	29.7	29.8	28.7	33.6	35.8	34.2	29.5	32.1	32.5	25.7	29.6	31.1	29.7	28.9	30.1	31.2	27.3	24.8	28.6	29.1	25.4	32.5	31.7	30.2	27.8	27.7	29.3	31.2	32.3	31.8	31.6	27.9	31	30.5	28.9	32	28.2	33	28.4	32	32.3	27.7	32	29.5	31	31	29.2	31.1
4	34.77	31.8	32	30.3	35.3	38.8	35.4	29.4	33.8	36	26.6	30.9	33.4	30.7	30.2	31.4	31.6	27.5	25.3	30.6	30.5	26.4	33.9	32.3	30.9	29.2	29	30.4	33	34.6	32.3	32.3	28.7	32.3	32	30	33.2	28.6	34.8	29.3	32.6	33.6	29.2	34.1	30.1	32	31.4	31.5	32.6
5	35.5	33	32	31.1	37.9	40.5	35.4	30.1	35.7	38.8	27.4	32.1	34.8	32.1	31	33.3	32.3	28.1	26.2	31.8	31.6	26.5	35.6	33.7	31.3	31.4	29.8	32.1	34	35.6	32.5	33.2	29.8	33.7	33.4	31.4	34.1	29.1	35.9	30.6	33	35.1	30	35.7	32	34.2	32	32.2	34.1
6	34.4	34.8	33.3	32	39.7	41.3	36.5	30.2	36.8	41	29.1	33.6	36.4	33.7	32	33.8	32.9	28.2	26.3	32.5	33	27	36.6	35	32.1	32	29.5	33.3	34.6	35.8	32.4	33.7	31.1	34.6	35.9	32.3	34	29.5	37	31.3	34.5	37.5	31	37.4	34	36.2	33	34.1	35
7	34.9	34.8	33.2	33	40.8	42.9	37.5	30.9	38.2	43	29.4	33.7	37	34.5	32.3	34.3	33.1	28.7	26.6	33.4	34.3	27.6	37.6	35.9	32	32.5	30.8	34.6	35.1	36.5	33.3	34.8	31.9	35.4	36.9	33.2	34.5	30.3	38.9	32	33.4	37.3	31.1	37.6	34.1	35.4	30.9	33.7	33.6
8	35.1	36.1	33.1	33.6	42.1	43.7	38.6	42.9	32	38.1	29.5	35.5	37.1	35.4	33.4	34.3	33.3	28.4	25.5	33.5	34.7	26	36.1	35	31.7	32.3	30.1	35.2	35.6	36.9	33.4	34.9	31.9	35.8	38	31.6	35.8	30.1	39.8	32.5	33	38.3	32.3	38.2	34.7	36.3	32	34	34.5
9	35.5	37.7	33.7	33.4	43.4	45.4	38.2	33.2	39.3	43.7	30.6	37.9	39	35.4	34.4	34	33.7	28.6	26.8	32.1	36.7	26	36.8	35.1	31.5	31.2	29.4	34.9	36.5	35.2	31.6	35.2	31.8	36.3	38.8	32.4	36.3	31	40.2	31.8	32.7	38.5	32.6	38.4	35.8	37.6	33.4	35.5	35.5
2d*
MF	A	B	C	D	E	F	G		2e									2g									2h									2i
45.026	434.25	5.888	168.489	88.661	9.003	30.745	6.012		MF	A	B	C	D	E	F	G		MF	A	B	C	D	E	F	G		MF	A	B	C	D	E	F	G		MF	A	B	C	D	E	F	G
9.475	306.973	3.508	358.954	66.86	36.797	34.296	5.67		206.07	19.68	123.04	38.58	33.08	3.96	**	11.07		2.2	0.2	3		0.8	0	2.8	0.4		13.4418	16.0166	13.6132	15.0991	14.1082	12.8267	**	13.4304		15.5801	15.5286	15.5885	15.0163	15.7016	13.5487	**	14.809
57.484	329.175	4.166	438.019	136.809	2.422	28.505	7.849		195.1	59.31	16.2	37.78	244.58	5.9	123.2	3.18		3	1.4	0	1.2	3	0	2.4	0		13.3382	14.6772	13.2968	14.7037	13.8028	12.9626	13.0512	12.848		15.4716	15.2752	14.86	15.1124	15.3857	12.9224	14.8373	14.1737
15.841	259.755	3.866	396.674	117.215	12.56	34.041	2.433		177.69	43.83	53.7	28.44	37.82	3.94	117	2.86		3	0.6	2	0.4	0.8	0	2.2	0		13.8028	15.3152	13.248	14.8239	13.6357	14.1889	13.8924	13.8017		15.6728	16.0602	15.4255	15.2751	16.0764	14.712	14.3717	13.7568
31.609	467.971	6.955	409.041		10.601	64.52	2.946		62.43	24.02	49.57	77.24	49	2.04	76.07	3.42		2.8	0.6	1	2	1.4	0	1.8	0		13.3924	14.8373	13.129	14.8125	13.3042	13.5137	13.3784	14.2348		15.1732	15.0462	14.5147	14.5938	15.1214	13.9704	15.0001	14.5273
62.799	456.226	3.972	271.685			98.301	19.117		258.21	15.56	43.03	136.34	100.53	5.13	78.37	2.91		3	0.6	2.4	2.2	2.4	0.6	1.2	0.6		13.4849	15.1104	14.4097	15.2791	13.8101	13.5694	13.1016	14.032		14.729	16.0343	15.4459	15.1103	15.514	14.4588	14.807	14.5905
15.205		4.027	372.681				6.421		262.36	56.22	17.46	19.83	129.03	4.07	26.86	12.33		3	0.2	0.4	0.2	3	0	3	1		13.6033	15.055	12.8458	14.8651	13.6428	13.554	12.5006	13.5354		15.454	15.8292	14.3068	15.0019	15.3085	13.9419	14.4962	14.5402
									184.19	32.51	15.97	25.87	68.69	13.82	153.72	33.64		3	0.8	0	0.4	1.4	1	1	0		12.7994	15.4154	13.3955	14.4604	14.6374	12.091	12.2675	12.6622		14.4027	16.2468	15.3803	14.3663	15.8958	12.9194	13.6732	13.2447
									82.38	37.75	34.29	24.29	102.35	9.98	27.14	4.9		2.6	0	1	0.4	3	1	1	0		13.7591	15.1213	13.1447	14.6196	13.6718	13.7895	12.6688	13.2428		15.785	15.2172	14.9307	14.7691	15.2645	12.8503	14.3887	14.8677
									150.08	35.83	*	91.47	130.24	8.08	23.25	4.22		2	1	1.8	3	3	1	0.6	0.8		13.7713	15.1238	12.8351	15.2667	13.8169	13.8388	12.8217	13.1493		15.7426	15.2465	14.8766	15.042	15.0529	13.3998	14.1617	14.1607
									181.31	48.29	13.69	32.19	90.33	5.07	17.45	9.44		3	1.2	1.2	1.2	2.6	0	0.6	**		13.932	15.0099	14.0784	15.4205	13.7007	13.3703	12.9873	12.9863		16.0698	15.4995	14.6454	15.7725	15.3045	13.1179	14.098	14.014
*All mice were biomaterial was avalible were analyzed											*samples lost during processing
											**tissue sample missing
[truncated: 30 more columns]

## Sheet: FIG3
3c
MF	A	B	C	D	E	F	G
323	261	351	183	257	330	*	317
300	220	351	163	320	252	306	298
303	242	349	227	275	369	316	255
316	286	316	265	285	236	330	301
339	263	347	239	322	321	338	334
271	222	335	205	321	340	294	362
313	233	251	202	303	345	290	353
320	224	317	189	312	366	311	355
360	228	348	215	296	370	279	297
342	231	336	204	315	334	285	338
3d
MF	A	B	C	D	E	F	G
84100000	65500000	20900000	47400000	57900000	51600000	*	68100000		*tissue sample missing
70600000	44700000	39300000	29100000	55500000	59100000	41300000	97700000
48100000	63000000	44300000	28700000	37700000	34400000	36300000	96600000
39800000	64500000	22800000	61100000	24500000	135000000	25800000	75300000
31100000	70100000	46500000	24300000	45000000	25000000	48100000	53000000
69400000	79600000	38200000	31600000	67200000	72500000	55500000	77700000
39800000	58200000	43700000	43600000	38700000	39400000	27900000	41800000
50600000	55800000	21700000	34900000	58800000	39100000	56400000	68800000
77800000	48500000	31800000	61300000	29700000	76800000	30600000	64700000
52300000	58500000	41200000	36600000	53100000	31700000	27900000	47500000

## Sheet: FIG5
mouse	Group	Compartment	c12_0	c14_0	c16_0	c18_0	c20_0	c22_0	c16_1	c18_1	c20_1	c22_1	c24_1	c18_2	c20_2	c20_4	c18_3	c20_5	c22_6		All mice were biomaterial was avalible were analyzed
2607	MF	caecum	0.122395	0.866866	4.36376	1.64409	0.041569	0.031113	1.19865	3.27496	0.034876	0.032046	0.093836	0.325848	0	0.111891	0.003242	0	0
2608	MF	caecum	0.034998	0.305473	1.76585	1.09825	0.043341	0.037339	0.210935	0.944001	0.019912	0.009177	0.041177	0.101863	0	0.043672	0.002556	0	0
2611	MF	caecum	0.028288	0.242233	1.1903	0.924646	0.040983	0.035125	0.192644	0.732997	0.019114	0.012535	0.048157	0.087008	0	0.051599	0.001676	0	0.005641
2612	MF	caecum	0.047309	0.273018	0.977248	0.581679	0.02674	0.024398	0.42902	1.24056	0.027082	0.015543	0.06097	0.185328	0.001559	0.046874	0.005064	0	0.00713
2613	MF	caecum	0.026313	0.237308	1.34969	1.04806	0.06476	0.057245	0.195151	0.794803	0.028117	0.012219	0.043317	0.096636	0	0.048611	0.002178	0	0.0066
2616	A	caecum	0.002633	0.056218	2.01499	3.48984	0.812604	0.272342	0.053121	0.811975	0.118401	0.026451	0.051186	0.083559	0.001729	0.037786	0.001516	0	0.01125
2617	A	caecum	0.003276	0.058859	2.2323	3.76696	0.757557	0.226889	0.085549	0.898669	0.053407	0.014374	0.039893	0.091777	0.000999	0.037111	0.00137	0	0.010358
2618	A	caecum	0.004331	0.055904	1.65435	2.67851	0.654427	0.204673	0.078904	0.804093	0.055102	0.015137	0.028985	0.108512	0.002672	0.078945	0.001587	0.010366	0.028104
2619	A	caecum	0.00231	0.040714	1.61674	2.78841	0.574188	0.195745	0.039454	0.543109	0.053985	0.012855	0.03633	0.064095	0	0.037579	0.000676	0	0.012136
2620	A	caecum	0.002767	0.051273	2.06358	3.44584	0.714737	0.227379	0.035269	0.637039	0.064699	0.015806	0.030194	0.070482	0.002205	0.044569	0.001346	0	0.01342
2621	A	caecum	0.003299	0.057005	2.21531	3.64384	0.604185	0.179916	0.170214	1.60225	0.088721	0.023248	0.037433	0.164446	0.004419	0.062641	0.002086	0.002973	0.017416
2622	A	caecum	0.002601	0.044403	1.68743	2.79177	0.696191	0.234152	0.030756	0.558818	0.068383	0.019105	0.027385	0.071489	0.003626	0.056362	0.000786	0.006169	0.018416
2623	A	caecum	0.002489	0.04845	1.24763	1.79882	0.538702	0.186656	0.095176	0.793889	0.070157	0.01855	0.024383	0.113157	0.003576	0.061185	0.001644	0.007729	0.023417
2624	A	caecum	0.002239	0.046803	1.2983	2.14675	0.549247	0.182588	0.098754	0.827451	0.073147	0.022194	0.032744	0.125178	0.003124	0.050689	0.001827	0.005641	0.020423
2625	A	caecum	0.005586	0.077399	2.76227	4.77404	0.965112	0.312941	0.187152	1.46519	0.103994	0.033434	0.051573	0.165345	0.003247	0.05117	0.002888	0	0.011407
2627	B	caecum	0.047122	0.44389	2.33001	1.17175	0.08952	0.045778	1.68514	7.64886	0.560687	0.088686	0.551346	1.41747	0.02443	0.149303	0.038556	0	0.055063
2628	B	caecum	0.005299	0.049807	0.731627	0.399173	0.024346	0.027887	0.187731	1.26031	0.050953	0.01447	0.081175	0.145591	0.002171	0.053784	0.002298	0.001104	0.009836
2629	B	caecum	0.004563	0.039204	0.531493	0.346869	0.033754	0.039918	0.075869	0.613034	0.055624	0.012468	0.021153	0.078723	0	0.053282	0.001785	0.001168	0.012008
2630	B	caecum	0.03925	0.356594	1.75741	0.913703	0.057288	0.03376	1.60813	5.29457	0.328472	0.082956	0.34511	1.11273	0.01914	0.22813	0.033574	0.010839	0.075873
2633	B	caecum	0.003628	0.046676	0.672937	0.469171	0.031061	0.047634	0.099079	0.812221	0.036142	0.01075	0.046801	0.122991	0.001415	0.06641	0.002999	0.002579	0.01331
2634	B	caecum	0.015767	0.16332	1.30584	0.58609	0.04576	0.048095	0.744609	3.21796	0.117689	0.038591	0.214878	0.39541	0.005044	0.081133	0.008617	0.00176	0.020569
2637	C	caecum	0.36465	0.446347	1.62139	2.72825	0.551689	0.194491	0.616364	2.3818	0.127816	0.036086	0.135507	0.347977	0.002529	0.094017	0.006089	0.008353	0.035272
2638	C	caecum	0.308214	0.565207	2.31387	3.7401	0.637351	0.216142	0.328454	1.91247	0.142369	0.036825	0.125591	0.202888	0.003716	0.072308	0.002826	0	0.018672
2639	C	caecum	0.3428	0.475401	2.02713	2.84766	0.320663	0.124111	0.451148	2.33163	0.072978	0.025614	0.124426	0.28352	0.00218	0.109575	0.00416	0.003541	0.029173
2640	C	caecum	0.206254	0.46249	1.92926	3.10434	0.493346	0.16671	0.129162	0.925034	0.062907	0.018587	0.029518	0.105252	0.00157	0.077111	0.00153	0.004405	0.021964
2641	C	caecum	0.923397	0.974291	2.82764	4.38961	0.7096	0.224068	1.66265	2.84281	0.40811	0.102366	0.482425	0.782799	0.013954	0.09799	0.021725	0.019551	0.048417
2642	C	caecum	0.275106	0.385614	1.47109	2.47138	0.543172	0.203361	0.33875	1.51164	0.117329	0.043598	0.095293	0.191533	0.00439	0.077642	0.003157	0.011371	0.028564
2643	C	caecum	0.103791	0.383339	1.51341	2.81839	0.638338	0.227887	0.032284	0.493171	0.080373	0.024827	0.045729	0.06727	0.002936	0.055835	0.001069	0.005626	0.015689
2644	C	caecum	0.166689	0.35809	1.60609	2.66515	0.452788	0.149832	0.167403	0.990685	0.061003	-1.4e-06	0.063452	0.104353	0.001594	0.039623	0.001536	0	0.007911
2645	C	caecum	0.342027	0.486617	1.97589	3.28814	0.616965	0.220452	0.380119	2.0335	0.115434	0.034646	0.110418	0.223625	0.004186	0.054686	0.003302	0.004993	0.01795
2646	D	caecum	0.004183	0.129156	1.45895	1.81424	0.238604	0.123923	0.078186	0.820325	0.057402	0.012532	0.026049	0.118954	0.00389	0.061422	0.001679	0.001539	0.012154
2648	D	caecum	0.005853	0.188888	1.98661	2.20954	0.24664	0.114123	0.132029	1.1983	0.102878	0.023016	0.075051	0.165656	0.003187	0.063705	0.002582	0	0.011012
2649	D	caecum	0.004399	0.15756	1.56233	1.83074	0.238223	0.119901	0.082551	0.840638	0.076966	0.019601	0.057485	0.125081	0.004006	0.068836	0.00197	0.001019	0.012032
2651	D	caecum	0.006538	0.103031	1.96129	1.94852	0.09784	0.060937	0.240737	1.69041	0.028536	0.017815	0.104172	0.223918	0	0.087645	0	0	0.009866
2652	D	caecum	0.005307	0.18859	1.98598	2.21472	0.233825	0.113315	0.113962	1.13553	0.099176	0.022391	0.082998	0.1449	0.003196	0.062336	0.001808	0	0.00933
2654	D	caecum	0.006941	0.19203	2.90657	3.35022	0.256014	0.112868	0.140797	1.27111	0.049607	0.010221	0.062318	0.145106	0	0.051686	0.00168	0	0.005497
2655	D	caecum	0.007541	0.200845	2.43189	2.72613	0.269568	0.13219	0.323408	2.0943	0.068342	0.031354	0.149753	0.255717	0.003645	0.058089	0.003607	0	0.00811
2657	E	caecum	0.019878	0.561176	3.31382	2.0725	0.069383	0.065397	0.778928	2.32176	0.043962	0.045153	0.150326	0.180018	0	0.033852	0.013868	0.043666	0.031581
2659	E	caecum	0.002178	0.080315	0.535488	0.532782	0.040387	0.031606	0.064599	0.276633	0.026758	0.005594	0.013433	0.028231	0.000944	0.012291	0.00185	0.016051	0.012445
2661	E	caecum	0.003348	0.139205	0.924115	0.808309	0.034777	0.037543	0.129588	0.577796	0.019078	0.008659	0.037186	0.064878	0	0.044484	1.48e-06	0.049514	0.029085
2662	E	caecum	0.031853	0.66095	1.93944	1.24288	0.038282	0.047896	1.21804	3.05818	0.100312	0.05478	0.183262	0.504895	0.014146	0.097045	0.066622	0.188677	0.182352
2669	F	caecum	0.004477	0.076818	1.05405	0.977763	0.128996	0.178503	0.131062	1.03077	0.051106	0.013616	0.06717	0.424378	0.005489	0.067499	0.002477	0	0
2673	F	caecum	0.003737	0.056767	0.906578	0.757026	0.083795	0.118611	0.116302	1.02233	0.03641	0.009371	0.062186	0.418881	0.004371	0.055911	0	0	0
2674	F	caecum	0.002679	0.051598	0.943765	1.10068	0.2132	0.287029	0.079635	0.75897	0.054773	0.019247	0.059218	0.327777	0.006755	0.092901	0	0	0
2676	G	caecum	0.004488	0.107176	0.80606	0.432588	0.025321	0.030233	0.126676	0.67502	0.030119	0.009757	0.043378	0.314929	0.003369	0.034207	0.017709	0.034565	0.024867
2677	G	caecum	0.004166	0.084099	0.779941	0.605784	0.036271	0.050175	0.081958	0.538529	0.036289	0.011775	0.036988	0.285138	0.005752	0.065994	0.011061	0.054452	0.041082
2678	G	caecum	0.009403	0.191003	1.87133	0.989209	0.047881	0.044541	0.173651	1.12055	0.047307	0	0	0.473754	0	0.048785	0.012748	0.027587	0
2679	G	caecum	0.003068	0.082818	0.603591	0.420137	0.040189	0.051381	0.077671	0.4552	0.044376	0.010788	0.008705	0.238564	0.005563	0.060738	0.01179	0.057772	0.04449
2680	G	caecum	0.004483	0.081655	0.859907	0.568722	0.077896	0.065741	0.079779	0.625806	0.137849	0.032417	0.021913	0.260769	0.006062	0.056669	0.007789	0.047574	0.032082
2681	G	caecum	0.004962	0.098223	0.771284	0.445531	0.025089	0.032298	0.10606	0.604085	0.03375	0.009622	0.027229	0.287081	0.003496	0.037607	0.016075	0.033025	0.024089
2683	G	caecum	0.012051	0.268273	1.454	0.796067	0.039395	0.049324	0.432735	1.66737	0.069731	0.018817	0.038451	0.914321	0.013487	0.122567	0.081572	0.152684	0.131483

## Sheet: FIG6
6a
	MF transfer															A transfer
preAbx	29	25.2	26.2	26.7	27.4	28	27.3	25.2	25.8	25.7	28.9	27.5	29.5	26	26.8	25.7	25.8	26.7	28.1	24.2	29.5	26.7	27.3	24.1	27.2	25.5	25.9	26.9	26.3
postAbx	26.7	24.2	24.8	23.3	26.9	23.4	25	23.1	22.2	24	27.1	24.9	21.9	25.5	26.9	21.1	21.1	20.5	27.9	23.1	28.3	21.5	27.2	23	23.5	21.8	22.9	25.6	22.9
v1	24	25.3	28.3	27.7	27.1	28	28.8	26	26.6	28.4	30.7	29.8	31.7	27.7	27.5	26.1	25.2	28.2	30.1	25.6	29.8	28	29.2	24.8	27.4	26.9	27.7	25.6	27.5
v2	33	27.3	28	29.6	30.9	29.5	30.7	27.3	27.4	30.7	31.5	31.2	34.2	28.5	29.6	27.4	26.2	29.6	30.9	26.3	31.5	28.5	30.3	25.4	28.7	27.5	28.9	29.3	27.7
v3	34.6	28.9	29.3	30.9	31.4	30	32.6	28.8	28.2	33.2	33.4	32.9	36.6	30.8	30.4	28	28.1	29.8	31.9	27.1	32.6	29.1	31.8	25.8	30.5	30.5	31.2	31.8	29.5
v4	36.1	30	29.7	32.6	33.1	31.3	33	30.2	29.1	34.8	35	35	39	32.5	33.3	29.2	29.7	30.9	32.8	28.2	33.4	30.1	33.3	26.5	30.8	28.9	31.4	32.5	29.5
v5	37.2	31.2	30.2	33.1	33.2	30.1	33.2	31.3	29.2	35.3	36.1	36.2	40	33.6	34.1	29.8	30.4	30.7	33.1	28.9	34.4	30.7	33.7	26.7	32.1	29.9	32.4	33.2	29.9
v6	38.7	33.7	31	34.9	34.4	31.4	34.3	32.8	30.2	37.2	37.4	37.9	41.8	34.8	35.5	30.5	30.8	31.9	34.3	29.3	34.7	31	33.1	27.5	32.4	31.6	34.2	34.4	30.6
v7	40.3	34.7	32.1	35.8	35.2	32.6	34.9	33.9	31	39.3	38.8	39.7	44.3	36	36.1	31.3	32.3	32.1	34.5	30	35	31.9	34.4	28.5	33	32.5	35.6	34.8	31.5
v8	40.8	33.7	33.5	36	34.7	32.8	35.3	34.2	32	39	38.9	39.6	44.3	36.5	36.3	31.3	32.6	33.47	34.8	30.5	35.5	32.3	34.9	28.4	33.5	32.7	35.5	34.9	32.1
v9	40.5	33.5	32.7	36.2	35	33.4	36	34.8	32.8	39	39.7	39.6	44.3	37	36.6	31.3	33.3	33.5	34	30.4	35.7	32.8	35	28.3	33.8	33.2	36.3	35.6	32.8
6d			6e			6f			6g
MF transfer	A transfer		MF transfer	A transfer		MF transfer	A transfer		MF transfer	A transfer
188.4	31.8		1.81453	2.98864		3.778	14.84		4.19911	50.4286
95.4	89.9		1.6483	2.18301		6.434	34.284		8.90512	48.3815
78.9	40.8		1.55078	2.95508		6.04	20.301		4.36526	11.97
79.4	44.1		2.09688	1.32438		17.351	13.739		9.6606	45.6598
93.5	43.2		1.84119	1.99402		6.3	15.061		5.10374	21.7709
21.2	27.1		1.84634	2.47302		5.948	30.189		2.088	81.882
68.3	55.8		2.55868	1.90147		6.44	3.718		4.01072	35.6985
61.8	39.8		2.0826	2.1795		11.235	2.929		1.81641	40.7807
41.4	45.4		1.90602	1.65941		8.05	10.091		34.4013	105.009
157.1	37.6		1.93568	2.23825		19.874			20.1675
94.5	96.1		2.20624	2.34353
177.6	76.5		1.97275	3.1006
145	82.2		2.176	3.12837		Panel f-g: All mice were biomaterial was avalible were analyzed
165.6	119.4		1.80984	4.15625
153.8			1.93531

## Sheet: FIG7
7a			7b
MF recipients	A recipients		MF inoculum	MF recipients	A inoculum	A recipients
48992270	16660827		378	351	312	333
41901989	21547144		391	346	312	340
26046366	32809289		373	338	316	338
7681977	17508476		375	332	324	311
25875982	48218522		371	333	318	325
37715319	39618421		371	336	314	319
87684361	80365365		373	333	315	343
70315482	50307255		351	348	326	323
68671378	30963289		356	347		294
118000000	105000000			356		350
64679856	46880413			371		350
95620254	19029155			333		327
86255302	77826293			358		352
104000000	18577661			363		327
113000000				350

## Sheet: FIG8
Bile acids, vp, Figure 8a-f																																			Fig 8a			Fig 8d					Fig 8e			Fig 8f
TaMCA		TbMCA		ToMCA		TCA		TCDCA		TDCA		TUDCA		TLCA		aMCA		bMCA		oMCA		CA		CDCA		DCA		UDCA		LCA		HDCA			Total			TbMCA/ToMCA		TbMCA/ToMCA			Fgf15			Shp
MF	A	MF	A	MF	A	MF	A	MF	A	MF	A	MF	A	MF	A	MF	A	MF	A	MF	A	MF	A	MF	A	MF	A	MF	A	MF	A	MF	A		MF	A		MF	A	MF	A		MF	A		MF	A
557.3	12136.3	808.93	121979	1560.57	13453.6	2170.55	25456.7	230.41	799.08	309.46	1047.51	100.7	1616.58	8.72	13.83	482.23	927.9	542.06	3317.23	1733.93	925.31	1912.45	14629.3	68.44	327.81	1699.45	771.33	105.76	365.04	19.04	5.56	173.74			12483.7	197772		0.518355	9.06661	0.312619	3.58499		3.47574	0.250918		3.78685	4.8177
2013.38	1129.39	3624.46	5030.01	3869.25	1532.17	4363.29	3502.86	319.26	394.31	239.9	848.47	346.2	473.78	4.94	28.65	971.55	1903.26	2791.3	8077.32	2637.17	3635.23	9511.6	21853.7	689.2	1456.05	1782.74	3474.24	890.66	1427.5	15.66	30.45	401.77	151.75		34472.3	54949.2		0.936735	3.28293	1.05845	2.22196		2.94509	0.957502		4.15066	6.0345
11669	10678.1	20202.9	84231.5	21594.2	18659.2	44528.8	17359.5	1129.81	583.07	1811.72	692.71	1134.78	1239.35	22.01	13.63	910.12	1586.94	1845.17	5275.52	3036.6	1808.86	9051.77	19634.8	463.21	628.62	1723.04	1195.28	549.29	603.26	10.4	23.6	357.08	70.18		120040	164284		0.935568	4.5142	0.607643	2.91649		0.827094	0.691475		5.06936	2.3745
3338.52	2170.23	5265.76	6819.05	7897.12	1798.04	3769.69	11665.6	387.13	640.28	292.17	1256.82	235.1	639.06	14.29	20.45	1589.24	219	4290.49	588.57	3989.36	464.4	12520.5	1457.24	468.03	30.74	1540.9	555.99	886.85	44.07	20.45	14.35	519.07	40.23		47024.6	28424.2		0.666795	3.79249	1.07548	1.26738		2.48116	2.29341		6.49693	3.55232
5925.47	11456.2	15503.4	47872.6	9505.89	14953.5	25196.1	20714.5	690.62	627.26	490.77	1128.35	403.47	635.24	16.43	30.06	220.55	660.11	416.74	2117.43	921.07	970.16	240.05	8552.49	24.12	224.75	980.82	1202.3	28.38	142.97	15.33	20.46	94	50.82		60673.3	111359		1.63093	3.20144	0.452452	2.18256		9.80592	0.413705		4.25584	1.55525
6083.89	3258.25	12924.5	12268.1	6706.19	2410.82	11056.5	1711.9	577.65	154.73	252	485.84	921.02	535.55	7.81	18.43	1613.58	2103.22	9104.37	6586.76	4293.54	1888.64	23049.8	11565.6	1313.84	275.88	1048.81	1687.24	1834.21	982.54	15.01	21.29	768.14	78.41		81570.9	46033.2		1.92725	5.08877	2.12048	3.48757		0.980457	0.122376		5.2162	2.22044
6678.38	1511	10109.9	5019.28	12075.7	889.21	13364.9	5238.57	468.9	241.7	495.26	523.78	618.48	528.58	11.83	8.36	1000.2	565.23	1799.75	1355.36	2869.84	572.66	14612.7	7812.79	125.47	257.72	961.95	843.93	246.83	298.05	12.77	1.94	224	32.21		65676.8	25700.4		0.837209	5.64465	0.627126	2.36678		0.34116	0.161525		6.06652	1.62839
1790.87	10078.7	2111.13	48226.1	2946.99	8658.98	2668.25	11884.5	258.38	304.82	377.45	560.82	265	1243.98	18.06	22.68	2109.79	1908.83	3639.74	6462.86	4869.75	1591.65	18955.5	30239.5	449.94	729.9	2106.71	2077.61	915.53	1045.13	21.01	20.89	549.28	77.78		44053.4	125135		0.716368	5.56949	0.747418	4.06048		2.29845	0.266883		6.9085	1.86282
3356.18	3350.79	6377.22	14719.1	10210.4	2321.13	4684.68	4124.08	230.37	179.74	122.68	669.08	247.55	749.27	9.05	20.81	1204.33	2840.18	3827.42	15427.2	3495.32	3602.77	10176.5	45520.6	412.88	533.76	698	3576.17	659.43	1714.91	13.22	17.25	317.74	142.77		46042.9	99509.5		0.624583	6.34134	1.09501	4.28203		0.796864	0.193408		5.1635	1.9579
2374	9607.28	4171.03	31236.1	2939.66	7391.98	5700.91	13818.1	710.84	358.1	342.74	627.67	249.23	1273.13	13.71	19.54	295.05	1409.97	316.58	4032.41	587.88	1381.29	521.61	33259.8	46.69	544.92	831.73	1577.64	62.37	784.41	26.94	18.91	98.65	53.25		19289.6	107394		1.41888	4.22568	0.538511	2.91931		4.49049	0.221453		5.35234	1.684
Bile acids, vp, Data Figure 8g-i																																			Fig 8g			Fig 8j					Fig 8k			Fig 8l
TaMCA		TbMCA		ToMCA		TCA		TCDCA		TDCA		TUDCA		TLCA		aMCA		bMCA		oMCA		CA		CDCA		DCA		UDCA		LCA		HDCA			Total			TbMCA/ToMCA		TbMCA/ToMCA			Fgf15			Shp
MF trans	A trans	MF trans	A trans	MF trans	A trans	MF trans	A trans	MF trans	A trans	MF trans	A trans	MF trans	A trans	MF trans	A trans	MF trans	A trans	MF trans	A trans	MF trans	A trans	MF trans	A trans	MF trans	A trans	MF trans	A trans	MF trans	A trans	MF trans	A trans	MF trans	A trans		MF trans	A trans		MF trans	A trans	MF trans	A trans		MF trans	A trans		MF trans	A trans
87.72	2322.97	64.75	5488.15	151.65	3454.85	321.66	7354.69	21.38	633.79	60.81	699.92	25.52	543.08	0	12.46		421.95	16.1	820.52	74.63	1061.83	41.49	4709.63	0	130.41	101.08	799.14	10.26	215.95	2.91	4.28	20.23	151.22		1000.19	28824.8		0.42697	1.58853	0.215731	0.772741		9.8281	1.29649		4.2198	1
1254.06	1222.52	1344.65	2168.94	1273.74	2112.94	1946.5	2215.94	361.13	352.11	267.8	236.27	363.56	300.31	14.55	11.07	1104.44	765.72	2477.12	1396.6	2436.35	1604.98	6324.13	5865.91	538.55	333.27	1530.49	1125.11	1034.2	581.12	10.97	8.48	423.47	218.4		22705.7	20519.7		1.05567	1.0265	1.01673	0.870167		11.553	1.23758		4.1805	1.7969
1823.92	2326.46	17165.9	7340	5876.1	3999.27	17296.7	7478.72	649.69	617.18	228.39	561.35	224.35	719.44	13.4	11.94	568.67	746.26	3690.15	2102.11	2392.33	1469.43	7977.39	7455.62	119.51	272.07	982.43	865.12	115.2	499.33	11.29	6.39	85.81	208.24		59221.2	36678.9		2.9213	1.83533	1.54249	1.43056		1.56013	0.871637		6.6383	3.8114
9817.75	2813.35	17117.3	36291.1	11748.9	3753.21	17951.8	12071.7	1247.83	1143.05	1010.1	560.8	1873.6	604.89	15.79	17.01	1370.85	2060.7	1798.18	20060.8	1950.85	2845.03	11957.3	28988.9	255.07	967.47	955.72	2465.73	454.55	947.69	12.91	19.82	214.02	200.05		79752.5	115811		1.45693	9.66935	0.921742	7.05117		4.32972	1.90604		3.3292	2.8128
5989.12	2216.77	6947.09	6159.17	8793.6	4015.42	6231.77	8909.83	526.62	692.66	353.36	943.41	607.24	646.1	15.96	16.62	1554.3	671.4	4154.27	1972.89	4156.15	1813.33	13681.1	7249.11	510.71	250.4	1053.43	1428.85	1139.26	512.02	6.59	7.32	526.01	267.17		56246.6	37772.5		0.790017	1.53388	0.999548	1.08799		1.03805	3.93454		3.2133	3.7153
22.38	7260.38	41.22	28963.9	54.65	4433.99	64.81	12834.6	26.99	1066.94	51.98	757.95	41.47	820.83	0	14.37	20.44	2210.85	87.81	5069.23	149.4	1264.31	66.35	13239.5	18.55	226.51	152.93	1313.38	64.09	316.16	0.09	12.09	33.85	83.52		897.01	79888.5		0.754254	6.53225	0.587751	4.00948		16.5868	4.49656		2.587	3.7756
7008.81	2050.4	11061.2	5621.93	7580.74	3185.53	12429.6	5449.09	2142.46	374.84	1533.05	403.29	1294.69	387.54	17.98	11.68	210.44	435.62	1986.5	570.11	540.49	1024.33	3140.32	3177.12	21.87	22.01	1532.79	502.06	41.44	70.34	10.79	3.76	50.21	66.38		50603.4	23356		1.45912	1.76483	3.67537	0.556569		1.56562	5.43658		2.9985	1
2995.87	4483.04	5025.48	24168.4	2900.36	2492.7	13390.8	20051.3	796.16	1395.07	959.35	781.46	794.81	1154.84	14.39	11.99	283.63	846.75	354.17	4175.57	1012.08	890.81	407.01	5105.79	0	242.72	667.67	950.63	39.08	522.13	9.12	8.62	77.84	49.25		29727.8	67331		1.73271	9.69566	0.349943	4.68739		3.61756	11.4466		3.8802	1.6597
3972.8	789.5	6706.07	12158.5	4016.06	1238.6	16659.9	9138.77	1481.13	687.1	1695.7	407.95	1176.71	254.71	20.27	13.24	328.63	502.6	729.7	6549.74	1106.73	864.2	1484.6	8109.36	275.89	227.84	860.88	1241.61	301.6	268.65	16.76	8.19	142.94	102.39		40976.4	42563		1.66981	9.81633	0.65933	7.57896		3.62514	0.442375		1.051	3.1358
6283.56	2549.55	8336.22	4071.34	5117.51	2050.77	17162.1	9842.14	1327.21	1300.63	1473.52	1283.38	1083.75	1093.37	29.31	29.93	1038.44	1077.54	1237.18	1182.19	1822.99	1793.19	4487.82	4139.49	405.85	211.32	1835.74	1459.63	594.51	374.12	24.91	25.81	191.89	173.36		52452.5	32657.8		1.62896	1.98527	0.678654	0.659266		1.7104	2.63483		2.6375	1.7498
2114.67	9106.31	3599.82	24033.6	1845.66	7421.38	7388.9	16497.3	989.98	1239.25	604.89	1456.56	757.45	1386.82	15.93	33.2	585.1	2205.77	1501.01	3706.66	1491.93	1723.7	3312.34	19753.3	529.36	294.2	1145.98	1091.95	667.85	337.33	12.85	9.44	215.89	94.34		26779.6	90391.1		1.95042	3.23843	1.00609	2.15041		3.43319	1.93543		3.2595	2.7127
5814.62	11997.6	8781.02	17425.8	5458.06	11243.1	24784.9	32640.2	1581.63	2476.06	1212.22	2094.08	1367.06	1681.58	20.69	36.18	790.31	661.6	1019.47	1093.64	1189.66	1728.11	6887.93	2587.2	155.01	292.74	1011	1427.29	218.55	355.47	17.68	32.44	115.13	158.48		60424.9	87931.5		1.60882	1.5499	0.856942	0.632853		2.48765	2.5706		2.7436	1.3461
9815.98	595.83	13152.3	2107.87	6899.83	497.68	46463.9	3074.75	2073.06	299.03	1623.24	442.68	2290.83	252.78	13.23	16.1	263.61	716.89	249.11	1880.36	647.54	1210.34	900.26	3298.25	4.49	111.61	554.26	1280.52	42.33	206.54	14.31	13.72	62.85	117.82		85071.1	16122.8		1.90617	4.23539	0.384702	1.55358		5.90257	2.84796		3.4914	1.6925
4918.76	2114.02	5695.61	8074.88	7474.18	1593.1	10854.1	2756.05	567.01	363.68	467.81	298.01	313.24	451.99	20.53	14.87	318.49	746.4	287.24	2740.9	881.46	605.3	783.33	3155.21	0	357.75	964.5	898.05	48.8	814.18	16.92	6.79	146.25	87.99		33758.2	25079.2		0.762038	5.06866	0.325868	4.52817		5.81156	*		6.6231	1.035
6456.84		6697.61		6601.88		14972.1		1166.09		1134.65		809.9		21.69		284.24		191.04		641.64		933.33		0		388.89		33.6		0		50.58			40384.1			1.0145		0.297737			1.25273			2.79
																																											*lost sample

## Sheet: Sup Fig 1
	SFA	MUFA	PUFA	MRI	FLI	sample_alias	run_accession	sample_accession	experiment_accession	study_accession	sex
IRM_1613	18.15	45.59	13.36	3.425	0.859657	IRM-013_R	ERR4389004	SAMEA7099246	ERX4332817	PRJEB39631	female
IRM_1614	17.18	35.91	8.05	3.27	0.859115	IRM-014_R	ERR4389005	SAMEA7099247	ERX4332818	PRJEB39631	male
IRM_1615	29.49	64.89	14.19	3.235	0.853052	IRM-015_R	ERR4389006	SAMEA7099248	ERX4332819	PRJEB39631	male
IRM_1616	18.64	53.58	12.23	2.5725	0.862229	IRM-016_R	ERR4389007	SAMEA7099249	ERX4332820	PRJEB39631	female
IRM_1617	32.56	54.94	22.45	4.7925	0.930713	IRM-017_R	ERR4389008	SAMEA7099250	ERX4332821	PRJEB39631	female
IRM_1618	41.25	53.06	35.54	2.96	0.897474	IRM-018_R	ERR4389009	SAMEA7099251	ERX4332822	PRJEB39631	female
IRM_1619	39.44	59.32	21.43		0.944206						male
IRM_1620	9.56	35.52	10.35	1.875	0.833473	IRM-020_R	ERR4389010	SAMEA7099252	ERX4332823	PRJEB39631	female
IRM_1621	16.19	35.94	9.75	3.6	0.915491	IRM-021_R	ERR4389011	SAMEA7099253	ERX4332824	PRJEB39631	female
IRM_1622	11.39	20.95	7.08	5.4	0.903143	IRM-022_R	ERR4389012	SAMEA7099254	ERX4332825	PRJEB39631	male
IRM_1623	37.51	53.49	13.95	2.28	0.804429	IRM-023_R	ERR4389013	SAMEA7099255	ERX4332826	PRJEB39631	female
IRM_1624	27.41	51.12	13.53	7.0325	0.92352	IRM-024_R	ERR4389014	SAMEA7099256	ERX4332827	PRJEB39631	female
IRM_1626	7.58	15.66	4.23	2.415	0.926926	IRM-026_R	ERR4389015	SAMEA7099257	ERX4332828	PRJEB39631	male
IRM_1627	20.65	25.82	7.98	26.13	0.938355	IRM-027_R	ERR4389016	SAMEA7099258	ERX4332829	PRJEB39631	female
IRM_1628	31.49	53.97	15.99	1.7925	0.923552	IRM-028_R	ERR4389017	SAMEA7099259	ERX4332830	PRJEB39631	female
IRM_1629	25.51	43.04	11.46	4.025	0.919261	IRM-029_R	ERR4389018	SAMEA7099260	ERX4332831	PRJEB39631	female
IRM_1630	31	61.71	15.14	19.095	0.923203	IRM-030_R	ERR4389019	SAMEA7099261	ERX4332832	PRJEB39631	male
IRM_1631	34.81	56.52	16.72	2.835	0.926766	IRM-031_R	ERR4389020	SAMEA7099262	ERX4332833	PRJEB39631	female
IRM_1632	37.97	61.77	20.59		0.924466	IRM-034_R	ERR4389021	SAMEA7099263	ERX4332834	PRJEB39631	male
IRM_1634	14.72	27.63	15.83	3.6625	0.913013	IRM-035_R	ERR4389022	SAMEA7099264	ERX4332835	PRJEB39631	female
IRM_1635	22.99	41.39	10.73	3.6575	0.906065	IRM-036_R	ERR4389023	SAMEA7099265	ERX4332836	PRJEB39631	female
IRM_1636	20.27	28.37	11.49		0.938204						female
IRM_1637	36.18	55.47	16.49	3.2925	0.804788						male
IRM_1638	23.6	42.37	10.5		0.911183						female
IRM_1639	30.29	53.2	15.62	6.7875	0.923761	IRM-039_R	ERR4389024	SAMEA7099266	ERX4332837	PRJEB39631	female
IRM_1642	27.7	61.04	14.89	27.475	0.927248	IRM-042_R	ERR4389025	SAMEA7099267	ERX4332838	PRJEB39631	female
IRM_1643	10.93	29.09	7.14	2.7675	0.923961	IRM-043_R	ERR4389026	SAMEA7099268	ERX4332839	PRJEB39631	male
IRM_1644	21.35	34.19	13.71	5.5775	0.938167	IRM-044_R	ERR4389027	SAMEA7099269	ERX4332840	PRJEB39631	male
IRM_1645	16.89	37.55	9.97	3.3675	0.90801	IRM-045_R	ERR4389028	SAMEA7099270	ERX4332841	PRJEB39631	female
IRM_1646	23.71	44.95	11.48	3.59	0.910559						male
IRM_1647	32.02	55.98	19.58	26.72	0.925598	IRM-047_R	ERR4389029	SAMEA7099271	ERX4332842	PRJEB39631	female
IRM_1648	26.51	42.18	10.55		0.926992	IRM-048_R	ERR4389030	SAMEA7099272	ERX4332843	PRJEB39631	female
IRM_1649	13.48	31	7.53	4.965	0.908777	IRM-049_R	ERR4389031	SAMEA7099273	ERX4332844	PRJEB39631	female
IRM_1650	10.72	29.8	7.99		0.881383						female
IRM_1651	21.27	43.57	12.49	21.635	0.927045	IRM-051_R	ERR4389032	SAMEA7099274	ERX4332845	PRJEB39631	female
IRM_1652	12.3	31.53	7.66	7.665	0.928126	IRM-052_R	ERR4389033	SAMEA7099275	ERX4332846	PRJEB39631	male
IRM_1653	27.95	42.77	11.36	4.565	0.892048	IRM-053_R	ERR4389034	SAMEA7099276	ERX4332847	PRJEB39631	male
IRM_1654	22.62	40.96	10.85	6.3975	0.938743	IRM-054_R	ERR4389035	SAMEA7099277	ERX4332848	PRJEB39631	male
IRM_1655	28.79	62.16	16.19	4.38	0.907292	IRM-055_R	ERR4389036	SAMEA7099278	ERX4332849	PRJEB39631	female
IRM_1656	15.69	35.47	8.74		0.915964	IRM-056_R	ERR4389037	SAMEA7099279	ERX4332850	PRJEB39631	female
IRM_1657	23.18	37.38	8.13	3.6025	0.917143	IRM-057_R	ERR4389038	SAMEA7099280	ERX4332851	PRJEB39631	female
IRM_1658	19.8	61.43	13.97	3.58	0.847584	IRM-058_R	ERR4389039	SAMEA7099281	ERX4332852	PRJEB39631	male
IRM_1659	14.67	23.86	6.82			IRM-059_R	ERR4389040	SAMEA7099282	ERX4332853	PRJEB39631	female
IRM_1660	18.66	39.59	15.3		0.918361						male
IRM_1661	29.36	53.35	14.52		0.91161						female
IRM_1665	40.99	80.23	19.58	6.8625	0.91861	IRM-065_R	ERR4389043	SAMEA7099285	ERX4332856	PRJEB39631	female
IRM_1666	22.05	39.85	10.89	7.4725	0.921057	IRM-066_R	ERR4389044	SAMEA7099286	ERX4332857	PRJEB39631	female
IRM_1668	15.39	34.5	8.05	16.1225	0.918111	IRM-068_R	ERR4389046	SAMEA7099288	ERX4332859	PRJEB39631	female
IRM_1671	35.21	64.12	18.63	2.255	0.918214	IRM-071_R	ERR4389048	SAMEA7099290	ERX4332861	PRJEB39631	female
IRM_1674	19.13	36.63	9.35	5.915	0.920328	IRM-074_R	ERR4389049	SAMEA7099291	ERX4332862	PRJEB39631	female
IRM_1675	25.79	43.61	11.1	21.665	0.89723	IRM-075_R	ERR4389050	SAMEA7099292	ERX4332863	PRJEB39631	female
IRM_1678	50.51	95.24	20.98	20.6125	0.933885	IRM-078_R	ERR4389051	SAMEA7099293	ERX4332864	PRJEB39631	female
IRM_1679	17.63	40.32	10.09	2.36	0.906583	IRM-079_R	ERR4389052	SAMEA7099294	ERX4332865	PRJEB39631	female
IRM_1688	19.46	35.86	9.43	1.94	0.784281	IRM-088_R	ERR4389058	SAMEA7099300	ERX4332871	PRJEB39631	female
IRM_1689	33.19	66.15	15.45	2.265		IRM-089_R	ERR4389059	SAMEA7099301	ERX4332872	PRJEB39631	female
IRM_1690	29.4	46.06	18.18	6.435	0.933311	IRM-090_R	ERR4389060	SAMEA7099302	ERX4332873	PRJEB39631	male
IRM_1692	27.55	69.25	22.14	1.385	0.672026	IRM-092_R	ERR4389061	SAMEA7099303	ERX4332874	PRJEB39631	female
IRM_1693	26.09	38.99	11.49	1.555	0.824365	IRM-093_R	ERR4389062	SAMEA7099304	ERX4332875	PRJEB39631	female
IRM_1694	24.76	50.59	14.31		0.737593						female
IRM_1695	24.28	42.25	10.76	2.4025	0.844937	IRM-095_R	ERR4389063	SAMEA7099305	ERX4332876	PRJEB39631	female
IRM_1697	14.98	32.84	7.88	2.04	0.869754	IRM-097_R	ERR4389064	SAMEA7099306	ERX4332877	PRJEB39631	female
IRM_16100	32.49	69.95	18.47	2.8975	0.876668	IRM-100_R	ERR4389065	SAMEA7099307	ERX4332878	PRJEB39631	male
IRM_16101	20.46	48.94	12.51	1.665	0.905822	IRM-101_R	ERR4389066	SAMEA7099308	ERX4332879	PRJEB39631	female
IRM_17103	26.47	51.78	15.12	3.5275	0.938078	IRM-103_R	ERR4389067	SAMEA7099309	ERX4332880	PRJEB39631	female
IRM_17105	19.69	41.46	10.73	1.2875	0.814579	IRM-105_R	ERR4389068	SAMEA7099310	ERX4332881	PRJEB39631	female
IRM_17106	18.87	43.8	11.78	2.2375	0.863608	IRM-106_R	ERR4389069	SAMEA7099311	ERX4332882	PRJEB39631	female
IRM_17107	13.64	35.45	9.33	1.6925	0.644533	IRM-107_R	ERR4389070	SAMEA7099312	ERX4332883	PRJEB39631	female
IRM_17108	25.84	51.85	9.41	20.7025	0.926046	IRM-108_R	ERR4389071	SAMEA7099313	ERX4332884	PRJEB39631	female
IRM_17110	22.14	42.03	10.98	3.45	0.838514	IRM-110_R	ERR4389072	SAMEA7099314	ERX4332885	PRJEB39631	female
IRM_17111	21.42	54.71	9.6	2.91	0.909719						male
IRM_17112	36.16	54.41	14.53	2.4275	0.885469	IRM-112_R	ERR4389073	SAMEA7099315	ERX4332886	PRJEB39631	male
IRM_17113	34.49	49.23	11.98	1.6175	0.857112	IRM-113_R	ERR4389074	SAMEA7099316	ERX4332887	PRJEB39631	female
IRM_17114	19.78	53.47	11.14	2.345	0.84892	IRM-114_R	ERR4389075	SAMEA7099317	ERX4332888	PRJEB39631	female
IRM_17115	30.13	61.57	12.04	3.04	0.920274	IRM-115_R	ERR4389076	SAMEA7099318	ERX4332889	PRJEB39631	male
IRM_17116	24.53	41.77	11.6		0.858565	IRM-117_R	ERR4389077	SAMEA7099319	ERX4332890	PRJEB39631	female
IRM_17117	23.46	46.71	29.67	1.2425	0.774968	IRM-118_R	ERR4389078	SAMEA7099320	ERX4332891	PRJEB39631	female
IRM_17118	17.3	39.38	8.97		0.921617	IRM-121_R	ERR4389079	SAMEA7099321	ERX4332892	PRJEB39631	male
IRM_17121	19.5	42.67	11.39	3.3	0.852937	IRM-123_R	ERR4389080	SAMEA7099322	ERX4332893	PRJEB39631	female
IRM_17123	23.47	55.99	12.01	4.035	0.876716	IRM-124_R	ERR4389081	SAMEA7099323	ERX4332894	PRJEB39631	male
IRM_17124	14.83	40.54	13.03	2.2275	0.836462	IRM-125_R	ERR4389082	SAMEA7099324	ERX4332895	PRJEB39631	female
IRM_17125	10.93	30.06	8.06	5.0175	0.912923	IRM-126_R	ERR4389083	SAMEA7099325	ERX4332896	PRJEB39631	male
IRM_17126	17.68	37.43	9.77	2.0475	0.838966	IRM-127_R	ERR4389084	SAMEA7099326	ERX4332897	PRJEB39631	female
IRM_17127	20.73	43.76	13.11	1.195		IRM-128_R	ERR4389085	SAMEA7099327	ERX4332898	PRJEB39631	female
IRM_17128	61.06	89.75	22.34	1.775	0.849469	IRM-129_R	ERR4389086	SAMEA7099328	ERX4332899	PRJEB39631	male
IRM_17129	14.3	39.41	10.05	2.655	0.842153	IRM-130_R	ERR4389087	SAMEA7099329	ERX4332900	PRJEB39631	female
IRM_17130	20.55	52.84	11.07	1.59	0.814755	IRM-131_R	ERR4389088	SAMEA7099330	ERX4332901	PRJEB39631	female
IRM_17131	23.07	44.25	10.72	2.16	0.872643	IRM-132_R	ERR4389089	SAMEA7099331	ERX4332902	PRJEB39631	female
IRM_17132	25.88	61.62	14.61	1.805	0.808363	IRM-133_R	ERR4389090	SAMEA7099332	ERX4332903	PRJEB39631	female
IRM_17133	17.96	47.21	11.81	1.0425	0.842799	IRM-134_R	ERR4389091	SAMEA7099333	ERX4332904	PRJEB39631	female
IRM_17134	30.65	68.35	16.91	4.525	0.88216	IRM-135_R	ERR4389092	SAMEA7099334	ERX4332905	PRJEB39631	male
IRM_17135	15.36	24.25	7.77	1.89	0.866727	IRM-136_R	ERR4389093	SAMEA7099335	ERX4332906	PRJEB39631	female
IRM_17136	24.23	61.52	19.75	1.9275	0.796291	IRM-138_R	ERR4389094	SAMEA7099336	ERX4332907	PRJEB39631	female
IRM_17139	21.81	40.36	12.02	1.7125	0.896119	IRM-139_R	ERR4389095	SAMEA7099337	ERX4332908	PRJEB39631	female
IRM_17140	32.14	65.15	14.86	2.49	0.879359	IRM-140_R	ERR4389096	SAMEA7099338	ERX4332909	PRJEB39631	male
IRM_17141	15.09	32.87	8.12	1.3875	0.846305	IRM-141_R	ERR4389097	SAMEA7099339	ERX4332910	PRJEB39631	female
IRM_17142	17.16	34.87	8.94	2.5575	0.897726	IRM-142_R	ERR4389098	SAMEA7099340	ERX4332911	PRJEB39631	female
IRM_17143	34.66	53.1	15.89	12.2175	0.8995	IRM-143_R	ERR4389099	SAMEA7099341	ERX4332912	PRJEB39631	male
IRM_17144	23.85	45.81	14.94	2.325	0.870646	IRM-144_R	ERR4389100	SAMEA7099342	ERX4332913	PRJEB39631	male
IRM_17147	22.11	48.66	13.37	1.5675	0.899009	IRM-147_R	ERR4389101	SAMEA7099343	ERX4332914	PRJEB39631	male
IRM_17148	17.17	48.87	10.19	2.455	0.857291	IRM-148_R	ERR4389102	SAMEA7099344	ERX4332915	PRJEB39631	female
IRM_17149	41.21	63	19.22	3.205	0.864383	IRM-149_R	ERR4389103	SAMEA7099345	ERX4332916	PRJEB39631	female
IRM_17150	21.03	38.44	9.76	1.32	0.818061	IRM-150_R	ERR4389104	SAMEA7099346	ERX4332917	PRJEB39631	female
IRM_17151	17.74	40.93	11.03	4.325	0.911287	IRM-151_R	ERR4389105	SAMEA7099347	ERX4332918	PRJEB39631	male
IRM_17152	54.53	66.3	40.3	4.72	0.904891						female
IRM_17153	28.52	44.87	11.95	4.045	0.883059	IRM-153_R	ERR4389106	SAMEA7099348	ERX4332919	PRJEB39631	male
IRM_17154	44.67	75.93	17.33	2.7275	0.850263	IRM-154_R	ERR4389107	SAMEA7099349	ERX4332920	PRJEB39631	male
IRM_17155	20.01	38.54	10.01	3.0275	0.915487	IRM-155_R	ERR4389108	SAMEA7099350	ERX4332921	PRJEB39631	female
IRM_17156	12.42	20.61	6.63	4.0075	0.812764	IRM-156_R	ERR4389109	SAMEA7099351	ERX4332922	PRJEB39631	female
IRM_17157	57.48	79.78	25.64	4.355	0.93691	IRM-157_R	ERR4389110	SAMEA7099352	ERX4332923	PRJEB39631	male
IRM_17158	28.36	45.18	14.19	3.575	0.910742	IRM-158_R	ERR4389111	SAMEA7099353	ERX4332924	PRJEB39631	male
IRM_17159	29.03	67.28	17.19		0.922144	IRM-159_R	ERR4389112	SAMEA7099354	ERX4332925	PRJEB39631	female
IRM_17160	29.63	46.04	10.99		0.925389	IRM-160_R	ERR4389113	SAMEA7099355	ERX4332926	PRJEB39631	female
IRM_17161	23.74	41.33	11.15		0.888659	IRM-161_R	ERR4389114	SAMEA7099356	ERX4332927	PRJEB39631	female
IRM_17162	13.78	38.88	10.44		0.797995	IRM-162_R	ERR4389115	SAMEA7099357	ERX4332928	PRJEB39631	female
IRM_17163	50.31	69.49	20.4		0.9208	IRM-163_R	ERR4389116	SAMEA7099358	ERX4332929	PRJEB39631	male
IRM_17164	17.57	40.45	11.9		0.926822	IRM-164_R	ERR4389117	SAMEA7099359	ERX4332930	PRJEB39631	female
IRM_17166	32.66	70.4	18.02		0.764161	IRM-166_R	ERR4389118	SAMEA7099360	ERX4332931	PRJEB39631	male

## Sheet: Sup Fig2
Ex Data Fig2a
MF	A	B	C	D	E	F	G
43.4551	15.5744	33.8674	29.2573	20.2551	21.8933	*	39.5962		*no data
41.5251	36.0146	12.5055	29.4139	40.2222	38.6139	41.8504	18.4463		**tissue/serum sample missing
34.4282	31.665	23.3731	25.0797	23.8429	18.9199	43.7522	20.4807		***samples lost during processing
25.5239	30.3188	21.946	36.9475	33.3806	15.9289	36.806	21.2858		****failed injection
50.3169	23.2575	25.2114	39.9927	*	33.2491	33.0979	22.5265
48.7625	26.7557	13.3824	17.0467	32.769	35.0147	20.6234	34.518
41.8325	16.844	10.4495	18.2508	25.0766	43.0743	45.7153	39.6339
34.0853	19.1327	22.945	14.9963	32.263	40.186	24.4852	27.0663
35.9475	20.0182	17.4655	40.0985	33.5887	39.4955	24.1237	26.0121
44.5978	37.8496	14.6488	18.3258	36.4591	31.5712	18.5709	34.993
Ex Data Fig2b
MF	A	B	C	D	E	F	G
1.83	0.83	1.39	1.1	0.92	0.97	**	2.25
1.95	1.45	0.57	1.24	1.71	2.14	2.34	0.95
1.35	1.49	1.16	0.97	1.13	1.21	2.16	1.19
1.13	1.39	1.18	1.76	1.62	0.86	1.93	1.82
1.97	0.98	0.899	1.73	1.5	1.8	1.91	1.26
1.95	1.13	0.78	0.857	1.5	1.668	1.04	1.4
1.81	0.74	0.58	0.954	1.07	1.796	2.02	1.66
1.49	0.73	1.32	0.699	1.39	1.83	1.11	1.36
1.69	0.67	1.05	0.177	1.5	1.813	1.4	1.47
2.19	1.18	0.89	0.784	1.67	1.4	1.05	1.9
Ex Data Fig2d
MF	A	B	C	D	E	F	G
5213.97	2782.31	4559.11	4016.64	3292.78	4423.15	**	4952.55
5885	3255.75	1977.56	4376.8	6288.46	3517.43	6354.12	2567.55
5158.87	4288.8	5587.19	2912.28	3422.36	3858.75	5537.03	4507.87
4433.14	4125.8	5192.76	5270.46	3406.79	3740.92	5879.08	4027.26
5127.94	3766.52	3393.7	4651.41	4817.68	3801.77	5050	3968.53
5283.55	3247.09	2139.83	2575.08	4941.39	4951.18	3944.44	3750.94
5805.02	3095.45	1965.7	2836.34	4172	4666.58	4768.41	3787.37
4139.35	2286.05	5219.49	3353.47	3704.89	5557.62	3785.76	5172.55
5643.67	2961.93	2587.34	5488.36	5153.52	5300.08	4849.21	4368.41
6240.57	4038.88	2623.22	2987.6	3086.35	5610	2488.98	4644.17
Ex Data Fig2f
MF	A	B	C	D	E	F	G
7.904	15.331	13.295	21.513	10.279	13.996	9.695	9.282		All mice were biomaterial was avalible were analyzed
11.634	5.035	8.02	20.878	7.133	10.743	9.349	12.254
10.266	17.837	13.635	19.971	10.652	9.289	8.41	19.538
Ex Data Fig2g
MF	A	B	C	D	E	F	G
25.6884	180.467	12.2949	160.185	42.6595	89.6884	4.98616	4.15124		All mice were biomaterial was avalible were analyzed
6.90417	153.803	35.9201	167.654	93.205	46.2108	24.3508	20.0918
74.2969	177.971	6.61979	230.605	51.6555	146.57	23.7954	9.9382
32.5055	147.279	22.0556	229.928	47.2737	25.2837	25.2357	13.269
42.6488	206.739	9.16356	223.288		21.0806	33.7862	11.1399
49.5729	195.012	37.8338	167.966			51.3035	1.69289
5.53456		10.5999	233.22				4.18639
Ex Data Fig2h
MF	A	B	C	D	E	F	G
0.277	0.339	0.527	0.534	0.343	0.689	0.413	0.446		All mice were biomaterial was avilible were analyzed
0.2	0.312	0.237	0.458	0.359	0.533	0.377	0.462
0.273	0.382	1.02	0.526	0.363	0.565	0.522	0.737
Ex Data Fig2i
MF	A	B	C	D	E	F	G
3.415	0	0.049	0.157	0.131	0	0.165	2.008		All mice were biomaterial was avalible were analyzed
2.418	0	0	0.546	2.455	0.842	1.96	0.399
0.666	0	1.315	0.285	0.057	1.348	0.233	*
Ex Data Fig2j
MF	A	B	C	D	E	F	G
8.1	8.45	10.25	9	7.95	10	9.85	8.8
8.95	7.5	6.8	10.45	8.9	14.35	10.5	11.15
9.6	7.4	9.45	9.8	9.25	9.7	10.45	11.4
8.2	6.95	9.6	10.2	10.15	11.6	8.7	10.25
11.45	11.35	9.7	11.85	9.35	9.2	9.45	12.45
11.85	9.95	10.95	9.1	8.85	9.55	10.3	11.7
9.65	10.25	9.05	8.2	9.05	11.35	12.4	7.55
9.6	10.9	11.35	9.35	9.3	8.5	11.4	7.5
11.45	9.7	12.65	12.4	10.55	8.85	11.65	9.25
9.8	10.25	10.55	8.7	11.3	10.15	11.25	8.85
Ex Data Fig2k
MF	A	B	C	D	E	F	G
1.182	**	1.445	0.676	1.052	2.114	**	1.998
1.796	0.29	0.417	1.266	2.357	3.118	2.06	4.731
1.267	0.799	1.428	1.184	**	2.67	1.177	0.688
1.647	0.385	**	1.492	1.988	3.149	0.81	0.919
3.058	1.064	1.097	2.432	1.627	1.514	0.702	4.344
4.179	1.111	3.08	1.1	2.121	1.314	0.331	2.273
1.812	1.812	0.907	1.156	1.889	2.185	3.162	**
3.013	1.836	1.626	0.541	1.868	0.871	2.349	0.91
1.284	1.299	1.699	3.018	2.487	0.367	1.426	0.807
1.626	0.72	1.376	0.574	3.555	2.032	1.766	1.25
Ex Data Fig2l
minutes	MF										A									B											C									D
0	8.1	8.95	9.6	8.2	11.45	11.85	9.65	11.45	9.8	9.6	8.45	7.5	7.4	6.95	9.95	10.25	10.9	9.7	10.25	10.25	6.8	9.45	9.6	9.7	10.95	9.05	11.35	12.65	10.55	9	10.45	9.8	10.2	11.85	9.1	8.2	9.35	12.4	8.7	7.95	8.9	9.25	10.15	9.35	8.85	9.05	9.3	10.55	11.3
15	27.65	28.25	29.1	25.9	32	29.6	31.2	33	23.55	19.45	24.15	23.85	19.45	16.6	21.9	21.15	27.65	23	24.4	27.15	22.3	19.25	24	24.4	29.35	27.75	27.05	29.5	26.4	21.45	29.95	30.05	28.2	30.6	28.65	21.6	21.85	30.4	27.35	18.85	31.25	30.8	25.8	30.75	18.85	20.1	28.05	31.65	32.45
30	26.3	23.4	33	26.6	33.1	32.95	25	30.2	19.9	20.9	17.55	20.55	16.8	15.4	15.25	23.55	26.05	22.6	19	23.05	15.8	18.1	21.4	19.8	24.85	22.85	28.25	24.4	24.6	31.75	24.6	23.95	23.3	28.15	24.1	17.1	16.65	32.3	22.15	15.7	25.55	28.1	25.65	22.3	24.7	24.3	20.05	33	33
60	18.35	19.7	32.1	20.3	26.7	28.6	17.25	24.1	13.2	19.05	12.7	12.25	11.1	9.15	11.1	22.35	15.5	16.35	14.95	13.95	11.25	14.95	12.6	16.6	20.8	16	18.35	18.1	22.7	24.95	16.15	17	17.45	22.75	14.95	13.75	10.8	14.3	14.3	12.65	21.8	21.2	20.05	19.2	18.15	17.25	14.45	31.2	27.6
90	12.85	16.6	30.8	15.8	23.15	23.2	15.2	19.75	10.7	17.1	12.05	8.85	9.55	7.75	10.3	17.95	15.75	13.05	12.1	9.75	8.65	12.1	11.4	13.3	17.15	9.6	15.85	11.55	17.15	17.35	12.55	14.05	14.2	19.65	11.65	10.4	9.35	24.15	10.9	11.5	18.95	17.65	16.35	12.15	15.25	16.4	13.7	24.45	22.05
120	11.45	14.2	25.9	11.7	19.2	19.1	12.05	14.75	9.75	14.05	10.85	7.7	7.65	6.95	10.05	13.7	12.9	11.15	10.5	8.35	8.6	9.5	9.65	10.7	16.35	8	11.5	12.65	14.5	11.9	11.1	11.6	11.9	16.25	8.35	10.4	8.45	20.55	10.1	9.95	14.55	12.4	13.1	9.5	14.2	13.5	13.05	19.2	16.95
Ex Data Fig2m
MF	A	B	C	D	E	F	G
2175	1726	1839	2551	1569	3038	2661	1603
2319	1625	1467	2109	2551	3738	2979	3572
3527	1460	1721	2169	2515	2121	2196	****
2307	1259	1778	2152	2329	3541	1763	1884
3094		1942	2697	2116	2343	1644	2313
3115	1539	2465	1964	2120	2711	1390	2864
2257	2339	1886	1651	2128	2431	3071	1600
2797	2214	2325	1504	1982	1521	2526	1603
1738	1976	2166	2738	3254	1408	2567	2030
2129	1839	2442	1881	3058	1862	2553	1572
Ex Data Fig2n
MF	A	B	C	D	E	F	G
40.22	1.38	10.68	2.28	5.74	1.58	**	1.99
15.3	2.4	10.67	1.82	28.84	1.73	13.3	0.86
22.78	2.2	7.29	2.52	7.69	1.58	13.03	0.62
14.81	2.23	8.19	4.17	6.58	0.22	13.52	0.78
27.32	1.42	13.25	3.29	11.36	1.88	13.45	1.05
13.78	2.5	4.15	1.79	12.3	0.58	9.11	2.12
40.86	1.87	4.77	2.2	9.52	3.1	25.83	3.07
20.09	2.53	6.42	2.13	10.77	2.12	10.54	1.56
16.56	4.45	***	2.81	9.04	2.68	6.96	1.06
19.98	4.31	6.02	1.79	12.09	1.64	2.41	2.15
Ex Data Fig2o
MF	A	B	C	D	E	F	G
12.11	4.75	7.92	5.79	5.03	5.01	**	4.95
10.46	4.94	6.1	5.56	11.87	4.83	7.58	5.03
10.66	5.41	5.7	5.1	5.76	5.17	7.5	4.99
7.38	4.5	6.06	6.51	5.56	4.84	7.43	4.91
11.16	3.01	6.48	6.28	6.86	4.72	6.57	5.65
8.92	5.29	5.91	5.35	7.61	4.59	5.89	5.61
10.89	4.96	5.77	5.48	6.47	4.7	8.03	6.16
7.68	5.5	6.34	5.27	7.61	5.36	6.66	5.2
8.81	5.08	***	5.52	7.4	5.18	6.18	4.67
8.54	5.51	6.44	5.08	6.6	5.14	5.45	5.1
[truncated: 29 more columns]

## Sheet: Sup Fig4
Ex Data Fig4f
MF rec	A	B	C	D	E	F	G
0	0	0.2		0	0	0	0.2
0.4	0	0.2	0.2	0.2	0	0.4	0.4
0.2	0	0	0	0.4	0	0.6	0.6
0.2	0.2	0	0	0	0	0.4	0.4
0	0.2	0	0	0	0.4	0.2	0.4
0	0	0	0	0.8	0	1.4	0
0	0	0	0	0	0.6	0	0
2	0	0	0	0.2	0.8	0.2	0
0.2	0.2	0	0.6	0	0.4	0	0.2
0	0.2	0	0	0.2	0.4	0.4	*
Ex Data Fig4g
MF	A	B	C	D	E	F	G
1.327	1.2022	1.044	1.5979	1.0784	1	1.6714	1.4441		* sample missing
1	1.5394	1.7631	1.7284	1.2812	1.2577	1.9754	1.2014
1.1008	1.6336	1.2691	1.4477	1.1367	1.1399	1.9917	1.1604
0.9241	1.356	1.7194	1.0969	1.0909	1.746	1.1338	1.7053
1.4566	0.9726	1.9029	1.5051	1	1.3438	1.3726	1.307
1.5109	1.249	1.754	1.467	1.2403	1.2839	1.0402	1.5382
1.0005	1.3353	1.3319	1.5039	1.3146	1.4167	1.1168	1.2558
1.227	1.1285	1.3637	1.3015	1.3037	1.2255	1.2923	1.1093
1.9135	1.0695	1.4542	1.2842	1.2916	*	1.2507	1.095
1.4474	1.0609	1.4692	1.9995	1.5616	*	1.4956	1
Ex Data Fig4h
1.5965	1	2.7668	1.5486	0.9953	3.2613	1.0003	2.0322
1.9963	1.9831	2.418	1.9721	1.6872	2.1756	1.096	0.7906
2.0289	1.2754	2.6372	1.103	1.0452	1.0563	1.4535	0.9784
1.3025	2.1452	1.4141	1.5317	1.2668	1.5999	2.0347	1.3398
2.0402	2.2054	1.4724	1.3373	1	1.4758	1.3518	1.2377
2.8676	1.2951	2.2786	1.36	1.2283	1.1299	1.6435	2.2319
1.7126	2.4007	1.3148	1.5812	1.3554	1.3093	1.5843	1.8338
2.1906	1.8053	2.5972	1.6521	1.7147	1.1932	1.2873	2.0762
1.8741	1.9415	2.4277	1.8632	1.49	*	1.2324	1
1.9557	2.1884	1.6651	1	1.3768	*	1.6135	1.8646

[truncated: 8 more sheets: Sup Fig5, Sup Fig6, Sup Fig7, Sup Fig8, Sup Fig9, Sup Fig10, Sup Table 2, Sup Table 7]
